# Supplementary material for: trans-Dichlorido­tetra­kis­[(di­methyl­phosphor­yl)methanaminium-κO]cobalt(II) tetra­chloridocobaltate(II)
Source: Acta Crystallogr Sect E Struct Rep Online. 2013 Apr 10;69(Pt 5):m248–9. doi: 10.1107/S1600536813008945 (PMC3647797; doi:10.1107/S1600536813008945)
Supplement: Supplementary file 1 [file e-69-0m248-sup1.cif]

##############################################################################
#                                                                            #
# This CIF contains the data in a paper accepted for publication in          #
# Acta Crystallographica Section E. It conforms to the requirements of       #
# Notes for Authors for Acta Crystallographica Section E, and has been       #
# peer reviewed under the auspices of the IUCr Commission on Journals.       #
#                                                                            #
# Full details of the Crystallographic Information File format               #
# are given in the paper "The Crystallographic Information File (CIF):       #
# a New Standard Archive File for Crystallography" by S. R. Hall, F. H.      #
# Allen and I. D. Brown [Acta Cryst. (1991), A47, 655-685].                  #
#                                                                            #
# The current version of the core CIF dictionary is obtainable from          #
# ftp://ftp.iucr.org/pub/cif_core.dic.                                       #
#                                                                            #
# Software is freely available for graphical display of the structure(s)     #
# in this CIF. For information consult the CIF software page                 #
# http://www.iucr.org/resources/cif/software.                                #
#                                                                            #
# This file may be used for bona fide research purposes within the           #
# scientific community so long as proper attribution is given to the journal # 
# article from which it was obtained.                                        #
#                                                                            #
##############################################################################
data_I
_audit_creation_method     SHELXL-2013
_chemical_name_systematic
;\
<i>trans</i>-Dichloridotetrakis[(dimethylphosphoryl)methanaminium-\
\k<i>O</i>]cobalt(II) bis[tetrachloridocobaltate(II)]
;
_chemical_name_common     ?
_chemical_formula_moiety     'C12 H44 Cl2 Co1 N4 O4 P4 4+, 2(Cl4 Co 2-)'
_chemical_formula_sum     'C12 H44 Cl10 Co3 N4 O4 P4'
_chemical_formula_iupac     '[Co Cl2 (C3 H11 N O P)4] [Co Cl4]2'
_chemical_formula_weight     963.68
_chemical_melting_point     ?
_symmetry_space_group_name_hall     '-P 1'
_space_group_crystal_system     triclinic
_space_group_name_H-M_alt     'P -1'
loop_
    _space_group_symop_operation_xyz
    'x, y, z'
    '-x, -y, -z'
_cell_length_a     7.7748(3)
_cell_length_b     11.1557(5)
_cell_length_c     12.1205(5)
_cell_angle_alpha     110.738(4)
_cell_angle_beta     97.688(4)
_cell_angle_gamma     104.331(5)
_cell_volume     923.66(8)
_cell_formula_units_Z     1
_cell_measurement_reflns_used     13303
_cell_measurement_theta_min     2.8862
_cell_measurement_theta_max     32.6097
_cell_measurement_temperature     173.0(10)
_exptl_crystal_description     block
_exptl_crystal_colour     blue
_exptl_crystal_size_max     0.759
_exptl_crystal_size_mid     0.331
_exptl_crystal_size_min     0.079
_exptl_crystal_density_diffrn     1.732
_exptl_crystal_density_meas     ?
_exptl_crystal_density_method     ?
_exptl_crystal_F_000     487
_exptl_absorpt_coefficient_mu     2.254
_exptl_absorpt_correction_type     analytical
_exptl_absorpt_process_details
;
[CrysAlis PRO (Oxford Diffraction, 2009), based on expressions derived
by Clark & Reid (1995)]
;
_exptl_absorpt_correction_T_min     0.402
_exptl_absorpt_correction_T_max     0.838
_exptl_special_details
;
CrysAlisPro, Oxford Diffraction Ltd., Version 1.171.34.44
Analytical numeric absorption correction using a multifaceted crystal
model based on expressions derived by R.C. Clark & J.S. Reid.
(Clark & Reid, 1995).
;
_diffrn_ambient_temperature     173.0(10)
_diffrn_radiation_type     MoK\a
_diffrn_radiation_wavelength     0.71073
_diffrn_radiation_monochromator     graphite
_diffrn_measurement_device_type     'Oxford Xcalibur'
_diffrn_measurement_method     \w
_diffrn_detector_area_resol_mean     16.2711
_diffrn_reflns_number     15687
_diffrn_reflns_av_R_equivalents     0.0202
_diffrn_reflns_theta_min     2.892
_diffrn_reflns_theta_max     28.997
_diffrn_reflns_theta_full     25.242
_diffrn_measured_fraction_theta_max     0.999
_diffrn_measured_fraction_theta_full     0.999
_diffrn_reflns_limit_h_min     -10
_diffrn_reflns_limit_h_max     10
_diffrn_reflns_limit_k_min     -15
_diffrn_reflns_limit_k_max     15
_diffrn_reflns_limit_l_min     -16
_diffrn_reflns_limit_l_max     16
_reflns_number_total     4920
_reflns_number_gt     4552
_reflns_threshold_expression     I>2\s(I)
_refine_ls_structure_factor_coef     Fsqd
_refine_ls_matrix_type     full
_refine_ls_R_factor_all     0.0211
_refine_ls_R_factor_gt     0.0183
_refine_ls_wR_factor_gt     0.0405
_refine_ls_wR_factor_ref     0.0416
_refine_ls_goodness_of_fit_ref     1.094
_refine_ls_restrained_S_all     1.094
_refine_ls_number_reflns     4920
_refine_ls_number_parameters     197
_refine_ls_number_restraints     0
_refine_ls_hydrogen_treatment     mixed
_refine_ls_weighting_scheme     calc
_refine_ls_weighting_details
;
w=1/[\s^2^(Fo^2^)+(0.012P)^2^+0.50P], where P=(Fo^2^+2Fc^2^)/3
;
_atom_sites_solution_hydrogens     difmap
_atom_sites_solution_primary     direct
_atom_sites_solution_secondary     difmap
_refine_ls_shift/su_max     0.001
_refine_ls_shift/su_mean     0.000
_refine_diff_density_max     0.494
_refine_diff_density_min     -0.381
_refine_ls_extinction_method     none
_refine_ls_extinction_coef     .
loop_
    _atom_type_symbol
    _atom_type_description
    _atom_type_scat_dispersion_real
    _atom_type_scat_dispersion_imag
    _atom_type_scat_source
    'C' 'C' 0.0033 0.0016
                         'International Tables Vol C Tables 4.2.6.8 and 6.1.1.4'
    'H' 'H' 0.0000 0.0000
                         'International Tables Vol C Tables 4.2.6.8 and 6.1.1.4'
    'N' 'N' 0.0061 0.0033
                         'International Tables Vol C Tables 4.2.6.8 and 6.1.1.4'
    'O' 'O' 0.0106 0.0060
                         'International Tables Vol C Tables 4.2.6.8 and 6.1.1.4'
    'P' 'P' 0.1023 0.0942
                         'International Tables Vol C Tables 4.2.6.8 and 6.1.1.4'
    'Cl' 'Cl' 0.1484 0.1585
                         'International Tables Vol C Tables 4.2.6.8 and 6.1.1.4'
    'Co' 'Co' 0.3494 0.9721
                         'International Tables Vol C Tables 4.2.6.8 and 6.1.1.4'
_computing_data_collection     'CrysAlis PRO (Oxford Diffraction, 2009)'
_computing_cell_refinement     'CrysAlis PRO (Oxford Diffraction, 2009)'
_computing_data_reduction     'CrysAlis PRO (Oxford Diffraction, 2009)'
_computing_structure_solution     'SHELXS97 (Sheldrick, 2008)'
_computing_structure_refinement     'SHELXL2013 (Sheldrick, 2008)'
_computing_molecular_graphics     'DIAMOND (Brandenburg, 2012)'
_computing_publication_material     'publCIF (Westrip, 2010)'
loop_
    _atom_site_type_symbol
    _atom_site_label
    _atom_site_fract_x
    _atom_site_fract_y
    _atom_site_fract_z
    _atom_site_U_iso_or_equiv
    _atom_site_adp_type
    _atom_site_calc_flag
    _atom_site_occupancy
    _atom_site_disorder_assembly
    _atom_site_disorder_group
    Co Co1 0.0000 0.0000 0.5000 0.00707(5) Uani d 1 . .
    Cl Cl1 -0.22848(4) 0.05961(3) 0.61151(3) 0.01037(6) Uani d 1 . .
    P P1 0.27356(4) -0.01270(3) 0.73117(3) 0.00824(6) Uani d 1 . .
    C C11 0.48106(18) 0.09673(14) 0.84045(13) 0.0149(3) Uani d 1 . .
    H H11A 0.5714 0.1238 0.7997 0.022 Uiso calc 1 . .
    H H11B 0.5241 0.0503 0.8858 0.022 Uiso calc 1 . .
    H H11C 0.4599 0.1753 0.8949 0.022 Uiso calc 1 . .
    C C12 0.31916(19) -0.15805(14) 0.63526(13) 0.0149(3) Uani d 1 . .
    H H12A 0.2069 -0.2229 0.5800 0.022 Uiso calc 1 . .
    H H12B 0.3725 -0.1973 0.6841 0.022 Uiso calc 1 . .
    H H12C 0.4027 -0.1323 0.5899 0.022 Uiso calc 1 . .
    C C13 0.11865(17) -0.06627(14) 0.81714(12) 0.0117(2) Uani d 1 . .
    H H13A 0.1385 -0.1437 0.8293 0.014 Uiso calc 1 . .
    H H13B 0.1417 0.0064 0.8963 0.014 Uiso calc 1 . .
    N N1 -0.07340(15) -0.10285(12) 0.74832(11) 0.0112(2) Uani d 1 . .
    H H11 -0.093(2) -0.0313(19) 0.7437(17) 0.022(5) Uiso d 1 . .
    H H12 -0.094(3) -0.162(2) 0.6731(19) 0.026(5) Uiso d 1 . .
    H H13 -0.149(3) -0.1352(19) 0.7854(18) 0.024(5) Uiso d 1 . .
    O O1 0.18513(12) 0.05528(9) 0.66322(8) 0.00960(17) Uani d 1 . .
    P P2 0.25797(4) 0.32277(3) 0.61086(3) 0.00895(6) Uani d 1 . .
    C C21 0.2810(2) 0.47433(13) 0.58704(13) 0.0158(3) Uani d 1 . .
    H H21A 0.3016 0.4603 0.5077 0.024 Uiso calc 1 . .
    H H21B 0.3827 0.5461 0.6477 0.024 Uiso calc 1 . .
    H H21C 0.1710 0.4981 0.5929 0.024 Uiso calc 1 . .
    C C22 0.47331(18) 0.29394(14) 0.61459(13) 0.0152(3) Uani d 1 . .
    H H22A 0.4593 0.2039 0.6092 0.023 Uiso calc 1 . .
    H H22B 0.5591 0.3581 0.6894 0.023 Uiso calc 1 . .
    H H22C 0.5177 0.3043 0.5472 0.023 Uiso calc 1 . .
    C C23 0.22948(18) 0.36089(13) 0.76527(12) 0.0119(2) Uani d 1 . .
    H H23A 0.2637 0.2967 0.7933 0.014 Uiso calc 1 . .
    H H23B 0.3122 0.4504 0.8183 0.014 Uiso calc 1 . .
    N N2 0.03979(16) 0.35581(12) 0.77545(11) 0.0122(2) Uani d 1 . .
    H H21 0.003(2) 0.4202(18) 0.7562(17) 0.019(4) Uiso d 1 . .
    H H22 -0.041(2) 0.2708(19) 0.7275(17) 0.018(4) Uiso d 1 . .
    H H23 0.035(3) 0.3711(19) 0.8492(19) 0.026(5) Uiso d 1 . .
    O O2 0.10036(12) 0.20618(9) 0.51575(8) 0.00961(17) Uani d 1 . .
    Co Co2 0.17901(2) 0.34799(2) 0.10713(2) 0.01000(4) Uani d 1 . .
    Cl Cl21 0.08194(5) 0.41433(3) 0.28405(3) 0.01496(7) Uani d 1 . .
    Cl Cl22 0.27225(5) 0.53299(3) 0.06796(3) 0.01464(7) Uani d 1 . .
    Cl Cl23 0.38534(4) 0.24331(3) 0.14315(3) 0.01438(7) Uani d 1 . .
    Cl Cl24 -0.04975(4) 0.19017(3) -0.05026(3) 0.01361(6) Uani d 1 . .
loop_
    _atom_site_aniso_label
    _atom_site_aniso_U_11
    _atom_site_aniso_U_22
    _atom_site_aniso_U_33
    _atom_site_aniso_U_12
    _atom_site_aniso_U_13
    _atom_site_aniso_U_23
    Co1 0.00685(11) 0.00721(11) 0.00612(11) 0.00138(8) 0.00071(9) 0.00240(9)
    Cl1 0.00962(13) 0.01193(13) 0.00975(14) 0.00396(11) 0.00322(11) 0.00394(11)
    P1 0.00786(14) 0.00935(14) 0.00738(15) 0.00274(11) 0.00126(11) 0.00342(12)
    C11 0.0116(6) 0.0186(7) 0.0110(6) 0.0019(5) -0.0005(5) 0.0053(5)
    C12 0.0174(7) 0.0158(6) 0.0134(7) 0.0098(5) 0.0037(5) 0.0050(5)
    C13 0.0104(6) 0.0144(6) 0.0115(6) 0.0030(5) 0.0023(5) 0.0073(5)
    N1 0.0106(5) 0.0111(5) 0.0128(6) 0.0026(4) 0.0036(4) 0.0060(5)
    O1 0.0100(4) 0.0099(4) 0.0087(4) 0.0029(3) 0.0014(3) 0.0040(3)
    P2 0.00928(15) 0.00761(14) 0.00711(15) 0.00123(11) 0.00126(12) 0.00099(12)
    C21 0.0194(7) 0.0099(6) 0.0156(7) 0.0016(5) 0.0030(5) 0.0048(5)
    C22 0.0098(6) 0.0157(6) 0.0147(7) 0.0026(5) 0.0017(5) 0.0015(5)
    C23 0.0132(6) 0.0131(6) 0.0086(6) 0.0059(5) 0.0020(5) 0.0027(5)
    N2 0.0149(6) 0.0124(5) 0.0101(6) 0.0047(4) 0.0046(5) 0.0045(5)
    O2 0.0094(4) 0.0082(4) 0.0087(4) 0.0008(3) 0.0005(3) 0.0024(3)
    Co2 0.01132(8) 0.00894(8) 0.00817(8) 0.00225(6) 0.00091(7) 0.00285(7)
    Cl21 0.02275(16) 0.01359(14) 0.01120(15) 0.00812(12) 0.00686(12) 0.00548(12)
    Cl22 0.01898(16) 0.01075(14) 0.01158(15) 0.00080(12) 0.00219(12) 0.00476(12)
    Cl23 0.01173(14) 0.01845(15) 0.01554(16) 0.00614(12) 0.00327(12) 0.00890(13)
    Cl24 0.01358(14) 0.01152(14) 0.01105(15) 0.00125(11) -0.00131(11)
                                                                     0.00264(12)
_geom_special_details
;
All e.s.d.'s (except the e.s.d. in the dihedral angle between two l.s. planes)
are estimated using the full covariance matrix. The cell e.s.d.'s are taken
into account individually in the estimation of e.s.d.'s in distances, angles
and torsion angles; correlations between e.s.d.'s in cell parameters are only
used when they are defined by crystal symmetry. An approximate (isotropic)
treatment of cell e.s.d.'s is used for estimating e.s.d.'s involving l.s.
planes.
;
loop_
    _geom_bond_atom_site_label_1
    _geom_bond_atom_site_label_2
    _geom_bond_site_symmetry_2
    _geom_bond_distance
    _geom_bond_publ_flag
    Co1 O1 2_556 2.0737(9) ?
    Co1 O1 . 2.0737(9) ?
    Co1 O2 2_556 2.1671(9) ?
    Co1 O2 . 2.1671(9) ?
    Co1 Cl1 2_556 2.4525(3) ?
    Co1 Cl1 . 2.4526(3) ?
    P1 O1 . 1.5083(9) ?
    P1 C11 . 1.7763(14) ?
    P1 C12 . 1.7794(14) ?
    P1 C13 . 1.8204(13) ?
    C11 H11A . 0.9600 ?
    C11 H11B . 0.9600 ?
    C11 H11C . 0.9600 ?
    C12 H12A . 0.9600 ?
    C12 H12B . 0.9600 ?
    C12 H12C . 0.9600 ?
    C13 N1 . 1.4886(17) ?
    C13 H13A . 0.9700 ?
    C13 H13B . 0.9700 ?
    N1 H11 . 0.867(19) ?
    N1 H12 . 0.88(2) ?
    N1 H13 . 0.87(2) ?
    P2 O2 . 1.5144(9) ?
    P2 C22 . 1.7791(14) ?
    P2 C21 . 1.7843(14) ?
    P2 C23 . 1.8238(14) ?
    C21 H21A . 0.9600 ?
    C21 H21B . 0.9600 ?
    C21 H21C . 0.9600 ?
    C22 H22A . 0.9600 ?
    C22 H22B . 0.9600 ?
    C22 H22C . 0.9600 ?
    C23 N2 . 1.4852(17) ?
    C23 H23A . 0.9700 ?
    C23 H23B . 0.9700 ?
    N2 H21 . 0.924(19) ?
    N2 H22 . 0.920(19) ?
    N2 H23 . 0.86(2) ?
    Co2 Cl22 . 2.2485(4) ?
    Co2 Cl24 . 2.2507(4) ?
    Co2 Cl23 . 2.2866(4) ?
    Co2 Cl21 . 2.3024(4) ?
loop_
    _geom_angle_atom_site_label_1
    _geom_angle_atom_site_label_2
    _geom_angle_atom_site_label_3
    _geom_angle_site_symmetry_1
    _geom_angle_site_symmetry_3
    _geom_angle
    _geom_angle_publ_flag
    O1 Co1 O1 2_556 . 180.00(4) ?
    O1 Co1 O2 2_556 2_556 88.92(3) ?
    O1 Co1 O2 . 2_556 91.08(3) ?
    O1 Co1 O2 2_556 . 91.08(3) ?
    O1 Co1 O2 . . 88.92(3) ?
    O2 Co1 O2 2_556 . 180.0 ?
    O1 Co1 Cl1 2_556 2_556 89.89(3) ?
    O1 Co1 Cl1 . 2_556 90.11(3) ?
    O2 Co1 Cl1 2_556 2_556 89.54(3) ?
    O2 Co1 Cl1 . 2_556 90.46(3) ?
    O1 Co1 Cl1 2_556 . 90.11(3) ?
    O1 Co1 Cl1 . . 89.88(3) ?
    O2 Co1 Cl1 2_556 . 90.46(3) ?
    O2 Co1 Cl1 . . 89.54(3) ?
    Cl1 Co1 Cl1 2_556 . 180.0 ?
    O1 P1 C11 . . 113.52(6) ?
    O1 P1 C12 . . 113.89(6) ?
    C11 P1 C12 . . 107.60(7) ?
    O1 P1 C13 . . 108.03(6) ?
    C11 P1 C13 . . 105.63(6) ?
    C12 P1 C13 . . 107.70(7) ?
    P1 C11 H11A . . 109.5 ?
    P1 C11 H11B . . 109.5 ?
    H11A C11 H11B . . 109.5 ?
    P1 C11 H11C . . 109.5 ?
    H11A C11 H11C . . 109.5 ?
    H11B C11 H11C . . 109.5 ?
    P1 C12 H12A . . 109.5 ?
    P1 C12 H12B . . 109.5 ?
    H12A C12 H12B . . 109.5 ?
    P1 C12 H12C . . 109.5 ?
    H12A C12 H12C . . 109.5 ?
    H12B C12 H12C . . 109.5 ?
    N1 C13 P1 . . 108.91(9) ?
    N1 C13 H13A . . 109.9 ?
    P1 C13 H13A . . 109.9 ?
    N1 C13 H13B . . 109.9 ?
    P1 C13 H13B . . 109.9 ?
    H13A C13 H13B . . 108.3 ?
    C13 N1 H11 . . 109.2(12) ?
    C13 N1 H12 . . 111.8(12) ?
    H11 N1 H12 . . 106.4(17) ?
    C13 N1 H13 . . 109.9(13) ?
    H11 N1 H13 . . 109.5(17) ?
    H12 N1 H13 . . 109.9(17) ?
    P1 O1 Co1 . . 138.08(6) ?
    O2 P2 C22 . . 113.83(6) ?
    O2 P2 C21 . . 111.21(6) ?
    C22 P2 C21 . . 107.23(7) ?
    O2 P2 C23 . . 112.87(6) ?
    C22 P2 C23 . . 104.79(6) ?
    C21 P2 C23 . . 106.37(6) ?
    P2 C21 H21A . . 109.5 ?
    P2 C21 H21B . . 109.5 ?
    H21A C21 H21B . . 109.5 ?
    P2 C21 H21C . . 109.5 ?
    H21A C21 H21C . . 109.5 ?
    H21B C21 H21C . . 109.5 ?
    P2 C22 H22A . . 109.5 ?
    P2 C22 H22B . . 109.5 ?
    H22A C22 H22B . . 109.5 ?
    P2 C22 H22C . . 109.5 ?
    H22A C22 H22C . . 109.5 ?
    H22B C22 H22C . . 109.5 ?
    N2 C23 P2 . . 113.44(9) ?
    N2 C23 H23A . . 108.9 ?
    P2 C23 H23A . . 108.9 ?
    N2 C23 H23B . . 108.9 ?
    P2 C23 H23B . . 108.9 ?
    H23A C23 H23B . . 107.7 ?
    C23 N2 H21 . . 112.8(11) ?
    C23 N2 H22 . . 110.3(11) ?
    H21 N2 H22 . . 110.3(16) ?
    C23 N2 H23 . . 108.5(13) ?
    H21 N2 H23 . . 107.4(17) ?
    H22 N2 H23 . . 107.3(17) ?
    P2 O2 Co1 . . 128.45(5) ?
    Cl22 Co2 Cl24 . . 108.699(15) ?
    Cl22 Co2 Cl23 . . 119.352(15) ?
    Cl24 Co2 Cl23 . . 106.345(14) ?
    Cl22 Co2 Cl21 . . 106.654(14) ?
    Cl24 Co2 Cl21 . . 111.513(15) ?
    Cl23 Co2 Cl21 . . 104.233(14) ?
loop_
    _geom_torsion_atom_site_label_1
    _geom_torsion_atom_site_label_2
    _geom_torsion_atom_site_label_3
    _geom_torsion_atom_site_label_4
    _geom_torsion_site_symmetry_1
    _geom_torsion_site_symmetry_2
    _geom_torsion_site_symmetry_3
    _geom_torsion_site_symmetry_4
    _geom_torsion
    _geom_torsion_publ_flag
    O1 P1 C13 N1 . . . . 32.47(10) ?
    C11 P1 C13 N1 . . . . 154.27(9) ?
    C12 P1 C13 N1 . . . . -90.96(10) ?
    C11 P1 O1 Co1 . . . . 158.09(8) ?
    C12 P1 O1 Co1 . . . . 34.48(10) ?
    C13 P1 O1 Co1 . . . . -85.12(9) ?
    O2 P2 C23 N2 . . . . -41.65(11) ?
    C22 P2 C23 N2 . . . . -166.05(9) ?
    C21 P2 C23 N2 . . . . 80.57(10) ?
    C22 P2 O2 Co1 . . . . 60.81(9) ?
    C21 P2 O2 Co1 . . . . -177.94(7) ?
    C23 P2 O2 Co1 . . . . -58.48(8) ?
loop_
    _geom_hbond_atom_site_label_D
    _geom_hbond_atom_site_label_H
    _geom_hbond_atom_site_label_A
    _geom_hbond_site_symmetry_A
    _geom_hbond_distance_DH
    _geom_hbond_distance_HA
    _geom_hbond_distance_DA
    _geom_hbond_angle_DHA
    N1 H11 Cl1 . 0.867(19) 2.437(19) 3.1879(12) 145.3(16)
    N1 H11 Cl24 1_556 0.867(19) 2.730(19) 3.2573(13) 120.5(15)
    N1 H12 O2 2_556 0.88(2) 2.16(2) 2.9504(16) 150.3(17)
    N1 H13 Cl23 2_556 0.87(2) 2.38(2) 3.2403(12) 171.3(17)
    N2 H22 Cl1 . 0.920(19) 2.250(19) 3.1697(13) 177.8(15)
    N2 H21 Cl21 2_566 0.924(19) 2.288(19) 3.2124(12) 177.8(16)
    N2 H23 Cl22 1_556 0.86(2) 2.71(2) 3.3612(13) 134.0(16)
    N2 H23 Cl24 1_556 0.86(2) 2.70(2) 3.2989(12) 128.1(16)
_shelxl_version_number       20.13
_iucr_refine_instructions_details
;
TITL EXP_262_100_COCL IN P-1
CELL  0.71073  7.77475 11.15568 12.12049 110.73790 97.68790 104.33070
ZERR  1  0.00034  0.00054  0.00053  0.00430  0.00390  0.00450
LATT 1
SFAC C H N O P CL CO
UNIT 12 44 4 4 4 10 3
OMIT -4 58
PLAN 30
FMAP 2
L.S. 12
HTAB
TEMP 18
SIZE      0.7593          0.3311        0.0790
EQIV $1 -x, -y, 1-z
EQIV $2 -x, -y+1, -z+1
HTAB N1 CL1
HTAB N1 O2_$1
HTAB N1 CL23_$1
HTAB N2 CL21_$2
HTAB N2 Cl1
LIST 4
BOND $H
CONF
ACTA
REM P-1 (#2 IN STANDARD SETTING)
WGHT    0.012000    0.500000
FVAR       5.95199
CO1   7    0.000000    0.000000    0.500000    10.50000    0.00685    0.00721 =
         0.00612    0.00240    0.00071    0.00138
CL1   6   -0.228481    0.059605    0.611511    11.00000    0.00962    0.01193 =
         0.00975    0.00394    0.00322    0.00396
REM Ligand 1
P1    5    0.273564   -0.012698    0.731169    11.00000    0.00786    0.00935 =
         0.00738    0.00342    0.00126    0.00274
C11   1    0.481055    0.096733    0.840448    11.00000    0.01159    0.01864 =
         0.01098    0.00526   -0.00050    0.00194
AFIX 137
H11A  2    0.571379    0.123773    0.799695    11.00000   -1.50000
H11B  2    0.524053    0.050265    0.885834    11.00000   -1.50000
H11C  2    0.459870    0.175301    0.894876    11.00000   -1.50000
AFIX   0
C12   1    0.319160   -0.158050    0.635260    11.00000    0.01738    0.01582 =
         0.01342    0.00499    0.00372    0.00976
AFIX 137
H12A  2    0.206894   -0.222948    0.580050    11.00000   -1.50000
H12B  2    0.372495   -0.197278    0.684107    11.00000   -1.50000
H12C  2    0.402689   -0.132343    0.589880    11.00000   -1.50000
AFIX   0
C13   1    0.118652   -0.066266    0.817142    11.00000    0.01041    0.01436 =
         0.01150    0.00727    0.00226    0.00297
AFIX  23
H13A  2    0.138498   -0.143657    0.829304    11.00000   -1.20000
H13B  2    0.141722    0.006386    0.896302    11.00000   -1.20000
AFIX   0
N1    3   -0.073403   -0.102849    0.748318    11.00000    0.01056    0.01114 =
         0.01279    0.00599    0.00355    0.00262
H11   2   -0.092734   -0.031347    0.743657    11.00000    0.02181
H12   2   -0.094364   -0.161726    0.673128    11.00000    0.02569
H13   2   -0.149132   -0.135201    0.785443    11.00000    0.02358
O1    4    0.185129    0.055279    0.663217    11.00000    0.01000    0.00986 =
         0.00874    0.00400    0.00135    0.00293
REM Ligand 2
P2    5    0.257965    0.322772    0.610864    11.00000    0.00928    0.00761 =
         0.00711    0.00099    0.00126    0.00123
C21   1    0.280961    0.474331    0.587043    11.00000    0.01940    0.00985 =
         0.01556    0.00478    0.00297    0.00163
AFIX 137
H21A  2    0.301556    0.460338    0.507721    11.00000   -1.50000
H21B  2    0.382726    0.546107    0.647713    11.00000   -1.50000
H21C  2    0.170973    0.498090    0.592878    11.00000   -1.50000
AFIX   0
C22   1    0.473310    0.293945    0.614593    11.00000    0.00978    0.01569 =
         0.01469    0.00149    0.00166    0.00255
AFIX 137
H22A  2    0.459325    0.203939    0.609167    11.00000   -1.50000
H22B  2    0.559121    0.358064    0.689410    11.00000   -1.50000
H22C  2    0.517682    0.304276    0.547214    11.00000   -1.50000
AFIX   0
C23   1    0.229483    0.360892    0.765268    11.00000    0.01316    0.01313 =
         0.00865    0.00272    0.00196    0.00586
AFIX  23
H23A  2    0.263671    0.296732    0.793320    11.00000   -1.20000
H23B  2    0.312167    0.450410    0.818331    11.00000   -1.20000
AFIX   0
N2    3    0.039790    0.355808    0.775446    11.00000    0.01487    0.01236 =
         0.01007    0.00452    0.00459    0.00474
H21   2    0.003100    0.420237    0.756221    11.00000    0.01934
H22   2   -0.040541    0.270808    0.727459    11.00000    0.01784
H23   2    0.035113    0.371150    0.849167    11.00000    0.02612
O2    4    0.100365    0.206179    0.515754    11.00000    0.00938    0.00823 =
         0.00868    0.00244    0.00050    0.00085
REM Anion
CO2   7    0.179008    0.347989    0.107132    11.00000    0.01132    0.00894 =
         0.00817    0.00285    0.00091    0.00225
CL21  6    0.081942    0.414328    0.284051    11.00000    0.02275    0.01359 =
         0.01120    0.00548    0.00686    0.00812
CL22  6    0.272252    0.532993    0.067961    11.00000    0.01898    0.01075 =
         0.01158    0.00476    0.00219    0.00080
CL23  6    0.385336    0.243307    0.143151    11.00000    0.01173    0.01845 =
         0.01554    0.00890    0.00327    0.00614
CL24  6   -0.049747    0.190171   -0.050264    11.00000    0.01358    0.01152 =
         0.01105    0.00264   -0.00131    0.00125
HKLF 4
END
;
data_global
_journal_date_recd_electronic     2013-03-26
_journal_date_accepted     2013-04-02
_journal_name_full     'Acta Crystallographica, Section E'
_journal_year     2013
_journal_volume     69
_journal_issue      5
_journal_page_first     m248
_journal_page_last     m249
_journal_paper_category     QM
_journal_paper_doi     10.1107/S1600536813008945
_journal_coeditor_code     SJ5313
_publ_contact_author_name     'Guido J. Reiss'
_publ_contact_author_address
;   'Guido J. Reiss'
     Institut f\"ur Anorganische Chemie und Strukturchemie
     Lehrstuhl II: Material- und Strukturforschung
     Heinrich-Heine-Universit\"at D\"usseldorf
     Universit\"atsstrasse 1
     D-40225 D\"usseldorf
     Germany
;
_publ_contact_author_email     'reissg@hhu.de'
_publ_contact_author_fax     '049 211 81 14146'
_publ_contact_author_phone     '049 211 81 13164'
_publ_section_title
;\
<i>trans</i>-Dichloridotetrakis[(dimethylphosphoryl)methanaminium-\k<i>O</i>]\
cobalt(II) tetrachloridocobaltate(II)
;
loop_
    _publ_author_name
    _publ_author_footnote
    _publ_author_address
    'Guido J. Reiss' .
;
Institut f\"ur Anorganische Chemie und Strukturchemie
Lehrstuhl II: Material- und Strukturforschung
Heinrich-Heine-Universit\"at D\"usseldorf
Universit\"atsstrasse 1
D-40225 D\"usseldorf
Germany
;
