# Supplementary material for: trans-Dichlorido­tetra­kis­[(di­methyl­phosphor­yl)methanaminium-κO]cobalt(II) tetra­chloridocobaltate(II)
Source: Acta Crystallogr Sect E Struct Rep Online. 2013 Apr 10;69(Pt 5):m248–9. doi: 10.1107/S1600536813008945 (PMC3647797; doi:10.1107/S1600536813008945)
Supplement: Supplementary file 2 [file e-69-0m248-Isup2.hkl]

#
# h,k,l, Fc-squared, Fo-squared, sigma(Fo-squared), status flag
#
data_I
_shelx_title ' EXP_262_100_COCL IN P-1'
_shelx_refln_list_code          4
_shelx_F_calc_maximum      168.08
_exptl_crystal_F_000       487.00
_reflns_d_resolution_high  0.7331

loop_
 _space_group_symop_operation_xyz
 'x, y, z'
 '-x, -y, -z'

_cell_length_a     7.7748
_cell_length_b    11.1557
_cell_length_c    12.1205
_cell_angle_alpha 110.738
_cell_angle_beta   97.688
_cell_angle_gamma 104.331

_shelx_F_squared_multiplier     1.000

loop_
 _refln_index_h
 _refln_index_k
 _refln_index_l
 _refln_F_squared_calc
 _refln_F_squared_meas
 _refln_F_squared_sigma
 _refln_observed_status
   2   0   0       2769.91       2922.71        19.45 o
   3   0   0          5.27          3.21         1.21 o
   4   0   0       3288.03       3251.71        34.56 o
   5   0   0        157.80        161.20         8.35 o
   6   0   0        675.24        662.79        18.15 o
   7   0   0          6.65          4.04         5.23 o
   8   0   0        117.02        110.32         7.93 o
   9   0   0        954.19        986.18        24.18 o
 -10   1   0        499.06        504.85        19.89 o
  -9   1   0        312.99        316.49        13.52 o
  -8   1   0        424.80        414.89        16.91 o
  -7   1   0         60.25         56.60         4.82 o
  -6   1   0        263.22        249.78        13.39 o
  -5   1   0         25.69         22.74         1.62 o
  -4   1   0        236.97        275.04         6.20 o
  -3   1   0        899.48        913.15        10.65 o
  -2   1   0       3599.35       3608.97        20.31 o
  -1   1   0       9449.75       9726.06        73.42 o
   1   1   0       4211.00       4318.52        31.42 o
   2   1   0        144.14        159.89         3.45 o
   3   1   0          4.23         10.74         2.27 o
   4   1   0       3066.20       2933.04        26.98 o
   5   1   0        896.30        876.45        19.20 o
   6   1   0          4.74         -1.31         3.81 o
   7   1   0        135.70        127.57         7.93 o
   8   1   0        298.15        304.40        19.35 o
   9   1   0        658.34        613.72        19.50 o
 -10   2   0        150.77        145.46        10.06 o
  -9   2   0        309.50        312.61        15.64 o
  -8   2   0        129.38        121.44         7.13 o
  -7   2   0        275.74        270.41         8.56 o
  -6   2   0        963.01        946.93         9.80 o
  -5   2   0       1532.17       1558.83        15.97 o
  -4   2   0       4529.09       4497.04        28.81 o
  -3   2   0       1100.67       1110.89        11.08 o
  -2   2   0      11673.58      12239.81        76.65 o
  -1   2   0       5177.81       5517.67        21.47 o
   0   2   0       1219.51       1280.49         6.64 o
   1   2   0      16658.23      16769.43       170.72 o
   2   2   0         53.11         39.89         1.78 o
   3   2   0          4.06          3.52         0.85 o
   4   2   0       2380.93       2390.38        35.77 o
   5   2   0         12.20         12.68         2.69 o
   6   2   0        381.47        371.85        12.32 o
   7   2   0       1390.58       1382.47        25.76 o
   8   2   0        252.14        253.13        12.09 o
   9   2   0        253.91        276.54        17.10 o
 -10   3   0         14.09         14.50         6.00 o
  -9   3   0        321.72        324.01        16.11 o
  -8   3   0        105.46        117.89         8.52 o
  -7   3   0       3407.34       3255.09        54.15 o
  -6   3   0       1076.34       1049.04        17.53 o
  -5   3   0       2764.28       2930.62        24.11 o
  -4   3   0       4444.57       4496.75        29.43 o
  -3   3   0         54.12        111.75         7.16 o
  -2   3   0        535.31        549.11         7.05 o
  -1   3   0         25.09         19.31         1.50 o
   0   3   0       4962.43       4920.89        23.78 o
   1   3   0       2595.26       2589.96        17.99 o
   2   3   0       9331.18       9275.13        60.64 o
   3   3   0       4155.91       4086.52        32.20 o
   4   3   0        546.90        509.05        14.85 o
   5   3   0       1764.62       1819.97        21.31 o
   6   3   0        199.66        201.35         9.56 o
   7   3   0        397.74        366.89        13.81 o
   8   3   0        235.17        230.40        15.42 o
   9   3   0        370.94        330.55        18.96 o
 -10   4   0        100.99        100.54        10.25 o
  -9   4   0         14.16         12.92         3.57 o
  -8   4   0       5732.46       5569.68        83.68 o
  -7   4   0       5550.17       5607.26        46.27 o
  -6   4   0          8.34          5.32         2.44 o
  -5   4   0        106.38        113.39         3.44 o
  -4   4   0        231.66        207.18         4.66 o
  -3   4   0       1838.22       1855.57        16.05 o
  -2   4   0          5.19         12.02         1.77 o
  -1   4   0          3.79          8.07         1.51 o
   0   4   0        226.16        239.36         4.64 o
   1   4   0       3474.80       3474.60        20.75 o
   2   4   0         28.39         24.54         2.16 o
   3   4   0       5263.62       5116.32        30.78 o
   4   4   0        776.05        777.77         9.30 o
   5   4   0         83.95         71.33         4.64 o
   6   4   0        343.10        336.55        10.01 o
   7   4   0         11.37          8.16         4.70 o
   8   4   0         45.88         31.31         7.05 o
 -10   5   0         99.04         94.19         9.67 o
  -9   5   0         92.70         94.33         6.31 o
  -8   5   0        149.77        157.00         8.57 o
  -7   5   0          1.68         -3.93         3.27 o
  -6   5   0         18.69         12.43         2.60 o
  -5   5   0        355.06        355.76         6.75 o
  -4   5   0        440.22        446.11         8.23 o
  -3   5   0      14612.42      14570.54        81.87 o
  -2   5   0         55.04         50.75         3.05 o
  -1   5   0          1.96          6.38         1.95 o
   0   5   0       1089.17       1065.12        16.36 o
   1   5   0      12722.35      12726.41        60.62 o
   2   5   0       6476.53       6344.02        35.40 o
   3   5   0        692.48        698.96        10.24 o
   4   5   0        863.87        821.70        10.25 o
   5   5   0        622.48        627.69        12.99 o
   6   5   0          8.68         15.34         4.24 o
   7   5   0         11.78         10.28         5.00 o
   8   5   0          1.71          0.22         7.04 o
 -10   6   0        443.30        441.55        14.42 o
  -9   6   0        989.05        969.81        27.93 o
  -8   6   0         20.27         27.44         3.76 o
  -7   6   0       2912.42       2867.62        55.78 o
  -6   6   0       1021.02        971.51        13.52 o
  -5   6   0        445.78        413.14         8.73 o
  -4   6   0       1569.35       1578.78        17.37 o
  -3   6   0        273.44        261.56         6.75 o
  -2   6   0        629.99        622.15         9.13 o
  -1   6   0       1794.47       1807.45        16.14 o
   0   6   0       2336.06       2295.33        18.61 o
   1   6   0        290.04        288.90         5.87 o
   2   6   0       1312.47       1302.04        14.56 o
   3   6   0        112.77        113.64         4.53 o
   4   6   0       3772.33       3688.32        28.66 o
   5   6   0       1096.22       1074.90        22.82 o
   6   6   0        448.18        433.29        26.16 o
   7   6   0        752.99        762.85        26.82 o
 -10   7   0        194.94        195.06        10.94 o
  -9   7   0         55.12         54.39         5.79 o
  -8   7   0        209.93        202.88         8.30 o
  -7   7   0       1792.31       1662.24        25.87 o
  -6   7   0        308.82        292.63         7.95 o
  -5   7   0       3561.82       3450.90        34.69 o
  -4   7   0        533.34        518.09        10.32 o
  -3   7   0        633.23        649.07        12.21 o
  -2   7   0       2665.70       2537.59        33.09 o
  -1   7   0        936.38        934.06        12.25 o
   0   7   0       1213.19       1257.03        14.37 o
   1   7   0         80.39         77.60         3.96 o
   2   7   0        490.66        503.54        13.07 o
   3   7   0       3771.40       3705.37        39.55 o
   4   7   0       1511.49       1446.76        21.10 o
   5   7   0          6.96          5.55         5.08 o
   6   7   0         70.12         75.96        13.70 o
   7   7   0        117.48        103.69        10.92 o
 -10   8   0        758.61        750.53        48.45 o
  -9   8   0         92.75         81.85         8.92 o
  -8   8   0          2.21          4.32         3.69 o
  -7   8   0        201.25        191.16         9.23 o
  -6   8   0        241.58        230.09         7.74 o
  -5   8   0       1264.23       1225.36        18.64 o
  -4   8   0        240.22        259.92         8.36 o
  -3   8   0       1716.48       1721.02        24.38 o
  -2   8   0         43.00         36.49         3.49 o
  -1   8   0       2334.38       2272.95        21.44 o
   0   8   0         99.82         94.14         4.57 o
   1   8   0        290.66        285.87         8.78 o
   2   8   0        411.80        420.82        11.70 o
   3   8   0         43.05         40.34         4.16 o
   4   8   0        728.45        708.70        15.20 o
   5   8   0         41.32         51.89         7.95 o
   6   8   0        783.99        791.81        27.19 o
  -9   9   0        444.90        411.42        19.03 o
  -8   9   0        599.78        597.97        17.14 o
  -7   9   0       2837.44       2704.05        36.39 o
  -6   9   0       3042.20       2949.08        30.29 o
  -5   9   0        371.06        352.87         9.89 o
  -4   9   0        307.90        307.93         8.98 o
  -3   9   0        915.27        857.88        17.00 o
  -2   9   0         18.65         18.12         3.30 o
  -1   9   0        104.28        108.30         5.23 o
   0   9   0       1315.09       1301.23        20.45 o
   1   9   0        116.89        103.33         5.91 o
   2   9   0        121.05        108.38         6.90 o
   3   9   0         29.40         29.07         4.07 o
   4   9   0       1056.95       1050.99        25.20 o
   5   9   0        400.64        386.15        19.27 o
  -9  10   0         90.97         74.59         7.22 o
  -8  10   0         14.99          5.92         3.78 o
  -7  10   0         53.44         40.31         5.37 o
  -6  10   0         16.99         15.06         2.94 o
  -5  10   0        417.57        408.05        11.14 o
  -4  10   0       1017.56       1029.33        22.03 o
  -3  10   0       1471.02       1477.38        20.93 o
  -2  10   0       4322.13       4322.78        39.92 o
  -1  10   0       2518.25       2518.00        28.61 o
   0  10   0         91.72         88.24         5.62 o
   1  10   0        101.98         99.27         6.96 o
   2  10   0       1121.36       1123.87        20.01 o
   3  10   0        593.21        586.59        15.21 o
   4  10   0         14.22         10.90         3.64 o
  -8  11   0       1530.63       1473.18        32.30 o
  -7  11   0        173.05        164.07         9.66 o
  -6  11   0        162.02        161.29         9.28 o
  -5  11   0         73.22         76.11         9.14 o
  -4  11   0        649.18        678.14        14.92 o
  -3  11   0        281.99        277.28         9.51 o
  -2  11   0        115.20        108.21         5.72 o
  -1  11   0        171.13        170.66         7.03 o
   0  11   0        287.51        282.73         9.13 o
   1  11   0       1604.54       1590.37        29.00 o
   2  11   0        194.52        199.51        13.86 o
   3  11   0         44.70         34.31         5.87 o
  -8  12   0         91.53         84.96         9.76 o
  -7  12   0        215.40        217.40        14.40 o
  -6  12   0         78.37         79.71         7.21 o
  -5  12   0          3.39          2.97         3.00 o
  -4  12   0        834.75        847.79        17.63 o
  -3  12   0          0.53          4.64         3.27 o
  -2  12   0        530.91        526.71        13.88 o
  -1  12   0        450.70        432.08        12.57 o
   0  12   0        674.42        673.16        19.78 o
   1  12   0          0.01          4.94         4.05 o
   2  12   0         77.44         86.23         9.19 o
  -7  13   0         36.48         22.86        12.65 o
  -6  13   0         46.56         36.89         7.15 o
  -5  13   0          2.11         -4.94         4.13 o
  -4  13   0        407.01        424.71        16.11 o
  -3  13   0        961.34        971.45        24.25 o
  -2  13   0        188.54        185.58        10.87 o
  -1  13   0        201.76        215.16        12.62 o
   0  13   0          4.10          2.07         5.79 o
   1  13   0        650.39        628.15        26.11 o
  -5  14   0        627.29        671.55        28.51 o
  -4  14   0          1.86         -5.04         5.00 o
  -3  14   0         90.23         91.40         8.15 o
  -2  14   0         15.35         19.34         5.16 o
   1 -14   1        164.53        164.61        13.67 o
   2 -14   1       1582.12       1598.35        32.11 o
   3 -14   1        258.61        271.86        13.32 o
   4 -14   1       1217.29       1221.07        27.99 o
   5 -14   1        136.26        136.66         9.92 o
  -1 -13   1        226.19        227.21        12.21 o
   0 -13   1          5.42          4.55         5.33 o
   1 -13   1        254.71        244.01        14.07 o
   2 -13   1          2.11          9.62         4.20 o
   3 -13   1        841.94        864.56        22.29 o
   4 -13   1        125.44        116.98         8.66 o
   5 -13   1        943.66        967.18        24.52 o
   6 -13   1       1456.25       1516.83        37.95 o
   7 -13   1          0.17         -0.40        15.35 o
  -3 -12   1         46.92         48.66         6.50 o
  -2 -12   1        545.24        512.10        17.55 o
  -1 -12   1        493.30        497.24        14.60 o
   0 -12   1        141.11        154.33         9.64 o
   1 -12   1         24.18         22.95         3.83 o
   2 -12   1       1667.65       1707.30        26.10 o
   3 -12   1       6193.99       6339.71        62.24 o
   4 -12   1        209.91        190.62        10.23 o
   5 -12   1         74.94         92.42         8.75 o
   6 -12   1       1124.26       1111.14        67.40 o
   7 -12   1         46.99         43.72         8.51 o
   8 -12   1         63.15         55.84         8.16 o
  -4 -11   1        193.45        183.00        11.17 o
  -3 -11   1        245.05        229.24        11.76 o
  -2 -11   1        394.47        375.01        14.35 o
  -1 -11   1       1157.53       1143.69        17.97 o
   0 -11   1        206.25        198.95         8.84 o
   1 -11   1        600.10        620.36        12.47 o
   2 -11   1       1983.80       1997.14        22.78 o
   3 -11   1         21.95         20.11         3.24 o
   4 -11   1       2315.60       2302.52        27.51 o
   5 -11   1         80.13         80.60         5.69 o
   6 -11   1       1694.36       1680.63        24.01 o
   7 -11   1        763.77        732.57        19.27 o
   8 -11   1        409.48        386.46        14.57 o
  -5 -10   1         73.32         80.39         9.74 o
  -4 -10   1        404.23        398.78        17.23 o
  -3 -10   1        351.92        338.97        12.72 o
  -2 -10   1        135.50        138.84         6.34 o
  -1 -10   1        608.81        600.63        13.97 o
   0 -10   1          4.62          5.48         3.16 o
   1 -10   1        648.53        663.09        16.27 o
   2 -10   1        464.57        450.81         9.98 o
   3 -10   1        106.00        115.70         5.72 o
   4 -10   1         99.38        102.96         5.63 o
   5 -10   1        650.14        610.60        13.32 o
   6 -10   1       1013.34        976.32        17.21 o
   7 -10   1        542.08        529.21        15.96 o
   8 -10   1        149.12        131.86         8.69 o
   9 -10   1          4.46          7.99         3.98 o
  -5  -9   1          0.26         -1.42         3.91 o
  -4  -9   1        177.10        180.87         8.58 o
  -3  -9   1       1211.63       1157.53        28.78 o
  -2  -9   1       2291.51       2272.33        25.62 o
  -1  -9   1       2573.68       2585.38        38.26 o
   0  -9   1        484.00        479.33        10.12 o
   1  -9   1        153.51        155.97         7.40 o
   2  -9   1       1227.31       1241.72        16.31 o
   3  -9   1        954.30        981.30        19.38 o
   4  -9   1          7.10         16.85         2.77 o
   5  -9   1       3071.20       3037.94        29.70 o
   6  -9   1       1128.79       1047.69        17.02 o
   7  -9   1        342.83        325.60        13.32 o
   8  -9   1         61.94         49.74         8.60 o
   9  -9   1        166.71        159.89        24.52 o
  -6  -8   1        331.62        331.04        17.16 o
  -5  -8   1       3726.77       3823.90        55.92 o
  -4  -8   1        916.76        906.76        23.55 o
  -3  -8   1        582.26        564.92         9.89 o
  -2  -8   1       1130.51       1125.35        15.18 o
  -1  -8   1       1034.62       1029.33        18.20 o
   0  -8   1        693.43        680.59        11.12 o
   1  -8   1        317.01        333.77         8.76 o
   2  -8   1       2840.18       2815.35        27.26 o
   3  -8   1       1384.26       1396.60        19.07 o
   4  -8   1       4049.48       3989.16        43.22 o
   5  -8   1        293.30        283.19         8.20 o
   6  -8   1       5219.04       5115.00        45.00 o
   7  -8   1       1210.59       1144.16        21.88 o
   8  -8   1        276.84        262.34        10.95 o
   9  -8   1         61.58         65.77         6.64 o
  10  -8   1        130.50        132.39         9.25 o
  -7  -7   1        234.26        227.73        14.90 o
  -6  -7   1         38.12         33.20         6.16 o
  -5  -7   1         64.64         66.61         8.39 o
  -4  -7   1        885.67        882.86        13.29 o
  -3  -7   1         50.04         53.78         3.58 o
  -2  -7   1        385.06        380.75        10.31 o
  -1  -7   1        764.52        737.07        20.84 o
   0  -7   1       5943.87       6008.04        39.97 o
   1  -7   1       1015.77       1029.81        14.28 o
   2  -7   1        537.87        529.26         8.70 o
   3  -7   1       3179.86       3269.60        32.95 o
   4  -7   1       2806.52       2751.27        35.50 o
   5  -7   1       2735.91       2701.78        25.10 o
   6  -7   1          0.87         -1.18         2.09 o
   7  -7   1        476.81        474.73        11.68 o
   8  -7   1         42.22         50.21         6.01 o
   9  -7   1         92.49         95.41         7.49 o
  10  -7   1          2.40         11.66         3.89 o
  -7  -6   1       1151.79       1148.01        31.91 o
  -6  -6   1         78.85         74.79         8.05 o
  -5  -6   1       1779.16       1758.54        19.79 o
  -4  -6   1        441.90        427.69        10.30 o
  -3  -6   1         15.83         13.42         3.08 o
  -2  -6   1         33.08         35.93         2.71 o
  -1  -6   1       4314.59       4392.87        39.88 o
   0  -6   1        198.44        179.40         4.94 o
   1  -6   1       5736.83       5648.71        36.10 o
   2  -6   1       5080.17       5139.06        40.41 o
   3  -6   1       8529.24       8568.19        48.40 o
   4  -6   1         72.62         65.57         4.02 o
   5  -6   1       1037.54       1001.58        16.50 o
   6  -6   1          0.54          1.52         2.21 o
   7  -6   1       2628.81       2580.78        31.43 o
   8  -6   1        622.98        620.39        13.62 o
   9  -6   1        272.36        259.24        10.05 o
  10  -6   1        531.25        550.34        28.72 o
  -8  -5   1         56.80         53.03        12.34 o
  -7  -5   1         75.15         69.38         8.75 o
  -6  -5   1       2187.05       2191.99        26.23 o
  -5  -5   1        884.07        892.76        15.02 o
  -4  -5   1        258.31        262.64         9.62 o
  -3  -5   1       1931.50       1918.01        16.74 o
  -2  -5   1       3118.18       3110.89        21.18 o
  -1  -5   1         13.93         15.72         2.38 o
   0  -5   1         65.73         71.62         3.10 o
   1  -5   1       1636.13       1732.62        13.76 o
   2  -5   1        237.11        234.15         5.48 o
   3  -5   1        129.47        124.81         5.46 o
   4  -5   1          0.32          0.63         1.46 o
   5  -5   1         21.69         31.87         2.38 o
   6  -5   1       1385.01       1325.32        24.85 o
   7  -5   1       2595.43       2625.94        34.69 o
   8  -5   1        124.67        126.91         9.59 o
   9  -5   1         36.94         31.38         4.67 o
  10  -5   1         42.01         50.07         8.07 o
  -8  -4   1         69.32         60.24        11.46 o
  -7  -4   1        118.89        117.88         7.64 o
  -6  -4   1        350.84        347.77        10.13 o
  -5  -4   1       1458.16       1490.18        17.11 o
  -4  -4   1       1146.99       1135.40        13.52 o
  -3  -4   1        655.90        667.13        10.55 o
  -2  -4   1       7340.42       7547.69        49.92 o
  -1  -4   1       8898.01       8946.57        66.52 o
   0  -4   1       3649.96       3744.45        21.05 o
   1  -4   1        841.95        825.11         8.06 o
   2  -4   1       4862.94       5036.26        35.32 o
   3  -4   1        444.64        523.28         7.73 o
   4  -4   1        543.25        535.08         7.52 o
   5  -4   1         15.40         22.59         1.89 o
   6  -4   1        286.66        308.23         9.42 o
   7  -4   1       1224.70       1293.13        20.14 o
   8  -4   1          5.14         -2.40         3.51 o
   9  -4   1       2055.09       2156.21        82.34 o
  10  -4   1        664.94        655.79        24.80 o
  -9  -3   1        365.34        356.03        19.51 o
  -8  -3   1       1619.40       1634.90        46.76 o
  -7  -3   1          0.11          2.16         4.32 o
  -6  -3   1        361.38        369.42        10.36 o
  -5  -3   1       6479.73       6504.05        67.35 o
  -4  -3   1       9065.74       8996.63        66.05 o
  -3  -3   1       1382.80       1406.10        16.29 o
  -2  -3   1        206.94        211.30         4.13 o
  -1  -3   1        170.75        188.92         3.75 o
   0  -3   1       2056.40       2243.09        13.91 o
   1  -3   1       4747.58       4870.41        31.82 o
   2  -3   1        679.34        761.69         7.28 o
   3  -3   1       6600.66       6471.71        31.00 o
   4  -3   1       2594.03       2701.20        17.70 o
   5  -3   1        407.97        378.45         6.64 o
   6  -3   1         99.77        117.47         5.05 o
   7  -3   1        446.61        441.30        13.42 o
   8  -3   1       1973.61       2079.35        29.64 o
   9  -3   1        382.93        421.40        18.70 o
  10  -3   1        117.03        114.77        10.99 o
  -9  -2   1        110.09        106.09        10.88 o
  -8  -2   1         68.33         64.75         6.46 o
  -7  -2   1       2487.84       2599.40        41.62 o
  -6  -2   1        337.57        332.84         9.32 o
  -5  -2   1       5191.75       5162.11        49.31 o
  -4  -2   1         14.77         17.59         1.98 o
  -3  -2   1       2214.44       2275.81        16.28 o
  -2  -2   1       1358.13       1405.65        15.86 o
  -1  -2   1       6179.59       6693.55        25.55 o
   0  -2   1       2996.80       3466.06        33.11 o
   1  -2   1       1206.56       1375.93         7.23 o
   2  -2   1      11207.05      11396.06        60.51 o
   3  -2   1         35.08         40.22         1.92 o
   4  -2   1        320.73        315.19         6.08 o
   5  -2   1       4652.29       4596.05        33.85 o
   6  -2   1       2618.82       2632.99        31.29 o
   7  -2   1         23.24         22.62         3.62 o
   8  -2   1       1170.54       1174.06        29.05 o
   9  -2   1        188.22        202.80        13.24 o
  10  -2   1        541.32        538.90        26.90 o
  -9  -1   1         15.52         20.73         9.61 o
  -8  -1   1        802.12        836.02        20.25 o
  -7  -1   1        888.60        918.48        19.42 o
  -6  -1   1          1.70          2.82         2.71 o
  -5  -1   1        808.17        801.82        12.87 o
  -4  -1   1       1508.53       1490.93        13.15 o
  -3  -1   1         15.67         23.55         1.73 o
  -2  -1   1       1667.31       1859.43         8.72 o
  -1  -1   1       6055.58       6453.56        30.45 o
   1  -1   1        582.62        619.86         5.52 o
   2  -1   1       1124.69       1280.81        10.57 o
   3  -1   1        283.05        268.27         4.90 o
   4  -1   1      17990.33      17827.44        90.78 o
   5  -1   1       5469.94       5530.54        33.86 o
   6  -1   1        172.93        174.79         5.07 o
   7  -1   1          8.54          3.57         5.99 o
   8  -1   1         13.85         11.31         5.23 o
   9  -1   1       1695.67       1651.35        38.07 o
  10  -1   1        517.21        535.36        22.10 o
 -10   0   1        208.58        221.37        15.59 o
  -9   0   1       3811.34       3848.85        66.60 o
  -8   0   1       1526.07       1575.24        27.34 o
  -7   0   1         35.48         23.76         4.24 o
  -6   0   1       2680.18       2698.63        37.03 o
  -5   0   1         20.24         22.18         1.65 o
  -4   0   1       2372.69       2296.76        15.44 o
  -3   0   1       1373.57       1360.56        19.43 o
  -2   0   1       1703.86       1686.23         9.84 o
  -1   0   1          2.28          3.99         0.64 o
   1   0   1        105.63        169.46         4.43 o
   2   0   1       1116.61       1028.94        16.98 o
   3   0   1       4836.35       4751.04        61.97 o
   4   0   1        698.58        716.37        11.04 o
   5   0   1        471.75        468.05         7.18 o
   6   0   1        769.68        744.28        20.56 o
   7   0   1         71.82         73.18         7.59 o
   8   0   1        339.96        325.90        15.76 o
   9   0   1        459.92        454.71        17.06 o
 -10   1   1         42.67         43.33         8.07 o
  -9   1   1          2.73         -2.76         4.32 o
  -8   1   1         87.64         77.52         5.54 o
  -7   1   1         28.98         29.59         4.26 o
  -6   1   1        153.47        141.16         7.10 o
  -5   1   1       5879.10       5601.68        42.35 o
  -4   1   1        731.17        676.15        11.75 o
  -3   1   1        179.26        234.57         3.93 o
  -2   1   1          1.37          9.36         1.77 o
  -1   1   1       4554.88       4806.99        19.83 o
   0   1   1       6288.98       6747.03        55.08 o
   1   1   1        103.86         83.28         2.28 o
   2   1   1       5720.48       6046.84        47.43 o
   3   1   1        289.39        296.70         5.92 o
   4   1   1       4877.38       4765.91        50.13 o
   5   1   1        176.36        159.56         6.20 o
   6   1   1       3662.28       3490.70        47.23 o
   7   1   1        170.89        177.51         9.71 o
   8   1   1        197.22        206.29        11.14 o
   9   1   1          1.36          1.27         4.64 o
 -10   2   1        447.69        452.06        16.56 o
  -9   2   1        141.46        139.10         8.79 o
  -8   2   1       2835.12       2835.48        38.82 o
  -7   2   1       2220.23       2227.23        27.58 o
  -6   2   1        941.30        935.20        12.56 o
  -5   2   1        126.14        141.56         4.37 o
  -4   2   1         89.39         72.69         5.36 o
  -3   2   1      13953.20      14211.87        74.54 o
  -2   2   1       3677.10       3780.48        52.88 o
  -1   2   1       1899.22       1776.44        20.79 o
   0   2   1       1619.87       1529.88         9.02 o
   1   2   1        127.00        111.55         2.91 o
   2   2   1         62.15         97.57         2.52 o
   3   2   1        322.72        333.00         4.51 o
   4   2   1       1705.37       1751.87        21.15 o
   5   2   1       5145.16       5031.39       127.17 o
   6   2   1        269.52        292.31        11.58 o
   7   2   1        561.17        555.97        16.87 o
   8   2   1        211.84        207.13        11.61 o
   9   2   1        305.49        299.91        22.98 o
 -10   3   1        931.75        936.89        23.48 o
  -9   3   1        228.15        208.93         8.98 o
  -8   3   1       1699.16       1705.29        29.23 o
  -7   3   1        618.75        659.49        16.96 o
  -6   3   1       2783.96       2720.45        44.56 o
  -5   3   1        118.86        100.25         4.35 o
  -4   3   1       9102.48       8971.79        61.39 o
  -3   3   1       1953.18       1887.91        15.03 o
  -2   3   1        255.65        290.94         9.73 o
  -1   3   1       7032.38       7114.41        52.98 o
   0   3   1       1574.06       1563.33        11.40 o
   1   3   1       1713.27       1659.54        15.71 o
   2   3   1       6438.13       6254.12        32.52 o
   3   3   1       2792.34       2764.34        39.06 o
   4   3   1          9.33         16.72         2.14 o
   5   3   1       2890.75       2793.75        42.23 o
   6   3   1         52.75         51.56         6.13 o
   7   3   1       1530.10       1544.89        34.15 o
   8   3   1        190.10        179.79        11.29 o
 -10   4   1         16.49         13.13         5.27 o
  -9   4   1        104.19        107.85         6.60 o
  -8   4   1        255.81        261.03        11.99 o
  -7   4   1       1006.63       1025.53        13.60 o
  -6   4   1        483.74        514.59        10.67 o
  -5   4   1         45.44         34.85         2.18 o
  -4   4   1         10.64         21.06         1.97 o
  -3   4   1        991.22       1000.42        13.32 o
  -2   4   1        361.59        397.94         7.09 o
  -1   4   1        648.50        655.53         9.51 o
   0   4   1         13.12         11.78         1.63 o
   1   4   1       4187.41       4284.93        25.14 o
   2   4   1        276.22        265.68         6.94 o
   3   4   1         10.15         17.05         1.83 o
   4   4   1         69.93         75.43         3.45 o
   5   4   1        985.24        992.90        20.62 o
   6   4   1       4748.86       4783.40        67.79 o
   7   4   1        481.65        490.31        16.88 o
   8   4   1        153.13        138.20        12.62 o
 -10   5   1         29.59         22.46         3.95 o
  -9   5   1         63.43         58.62         5.96 o
  -8   5   1       3314.19       3242.00        50.10 o
  -7   5   1       2424.54       2472.10        50.28 o
  -6   5   1       1456.25       1459.69        47.09 o
  -5   5   1       1360.24       1319.10        18.97 o
  -4   5   1        732.68        672.32        12.54 o
  -3   5   1         31.74         23.03         3.39 o
  -2   5   1       4025.74       4163.12        38.38 o
  -1   5   1       1254.97       1317.86        12.59 o
   0   5   1          0.03          1.89         1.68 o
   1   5   1        322.68        295.60         7.03 o
   2   5   1        710.45        640.93        13.27 o
   3   5   1       4665.50       4535.22        52.14 o
   4   5   1          7.17         13.23         2.55 o
   5   5   1         44.26         43.44         5.94 o
   6   5   1        107.33        104.53         8.00 o
   7   5   1          8.63          0.71         5.94 o
 -10   6   1        230.78        216.20        11.48 o
  -9   6   1         43.58         50.04         5.93 o
  -8   6   1       1354.72       1373.73        27.29 o
  -7   6   1        163.00        144.10         7.70 o
  -6   6   1         58.50         57.91         4.98 o
  -5   6   1        140.24        139.03         5.43 o
  -4   6   1       5103.59       5032.93        35.69 o
  -3   6   1       8044.71       8005.50        54.52 o
  -2   6   1          0.95          3.67         1.81 o
  -1   6   1       1593.57       1572.50        15.18 o
   0   6   1         53.88         58.95         3.23 o
   1   6   1        734.89        719.46        10.22 o
   2   6   1        105.78        110.71         6.25 o
   3   6   1         34.70         36.05         2.51 o
   4   6   1       1078.81       1019.15        20.39 o
   5   6   1        993.92        962.43        21.27 o
   6   6   1         24.94         15.32         4.39 o
   7   6   1       2319.71       2329.05        49.06 o
 -10   7   1        182.57        173.63        12.94 o
  -9   7   1        143.28        119.11        10.33 o
  -8   7   1        304.73        292.23        11.51 o
  -7   7   1        349.78        302.82        11.20 o
  -6   7   1       3318.66       3360.73        35.28 o
  -5   7   1       1821.12       1807.19        21.33 o
  -4   7   1        180.59        177.97         6.34 o
  -3   7   1       1216.69       1263.09        16.63 o
  -2   7   1          8.40         10.57         2.09 o
  -1   7   1       3971.39       3973.31        33.36 o
   0   7   1         15.04         17.16         2.77 o
   1   7   1       1026.55        973.25        11.98 o
   2   7   1       1531.41       1494.56        36.19 o
   3   7   1        363.21        341.83         9.64 o
   4   7   1         11.11         17.32         3.82 o
   5   7   1         77.09         82.49         7.00 o
   6   7   1       1793.37       1782.23        40.97 o
 -10   8   1          5.75          7.96         5.67 o
  -9   8   1         48.89         42.67         6.74 o
  -8   8   1         51.86         45.53         5.18 o
  -7   8   1       2178.65       2114.14        31.17 o
  -6   8   1         97.83         89.28         5.19 o
  -5   8   1       1312.62       1278.12        18.41 o
  -4   8   1        179.72        172.63         9.09 o
  -3   8   1       3320.16       3195.03        34.21 o
  -2   8   1       4357.94       4415.04        35.80 o
  -1   8   1        677.23        701.29        11.75 o
   0   8   1         31.89         26.03         2.96 o
   1   8   1        795.05        776.70        18.33 o
   2   8   1        123.42        113.85         5.49 o
   3   8   1       1478.82       1408.24        24.72 o
   4   8   1       1281.73       1243.44        24.12 o
   5   8   1        477.88        463.96        20.01 o
   6   8   1        313.19        309.17        22.08 o
  -9   9   1         81.77         68.64         8.55 o
  -8   9   1        414.73        381.45        14.61 o
  -7   9   1         12.19          9.69         3.78 o
  -6   9   1        353.56        346.37        10.23 o
  -5   9   1       1804.62       1819.74        26.83 o
  -4   9   1        996.44       1000.07        16.86 o
  -3   9   1        601.07        605.51        12.99 o
  -2   9   1        247.55        252.45         7.65 o
  -1   9   1        209.49        211.89         7.12 o
   0   9   1         53.80         58.26         4.15 o
   1   9   1         48.03         35.51         4.05 o
   2   9   1       1129.79       1088.68        23.91 o
   3   9   1       3182.53       3108.42        49.05 o
   4   9   1          1.02          2.37         8.25 o
   5   9   1        177.07        197.11        15.73 o
  -9  10   1         40.31         43.08         8.53 o
  -8  10   1          3.07         -0.20         3.71 o
  -7  10   1         21.91         25.22         6.09 o
  -6  10   1         12.78         11.13         3.76 o
  -5  10   1         46.58         49.47         4.36 o
  -4  10   1        977.65        992.64        19.90 o
  -3  10   1        841.33        863.30        18.59 o
  -2  10   1        221.51        225.64         8.54 o
  -1  10   1       1031.54       1076.78        16.71 o
   0  10   1       2869.14       2862.94        30.20 o
   1  10   1         17.40         19.48         4.60 o
   2  10   1         14.27         10.17         3.18 o
   3  10   1        548.29        558.88        18.20 o
   4  10   1        634.43        600.92        19.18 o
  -8  11   1        155.88        150.51         9.89 o
  -7  11   1         69.55         60.94         6.24 o
  -6  11   1        297.25        299.03        12.43 o
  -5  11   1        353.85        345.51        11.20 o
  -4  11   1        269.75        271.23         9.81 o
  -3  11   1        676.19        663.22        19.51 o
  -2  11   1        366.89        370.99        11.49 o
  -1  11   1        811.12        821.14        20.03 o
   0  11   1       1292.02       1321.96        22.62 o
   1  11   1       1102.82       1124.75        24.80 o
   2  11   1         81.21         69.66         6.79 o
   3  11   1        121.74        112.83        10.30 o
  -7  12   1        222.82        232.83        13.16 o
  -6  12   1         31.86         25.23         4.74 o
  -5  12   1        246.92        246.28        10.13 o
  -4  12   1       3302.52       3334.96        37.56 o
  -3  12   1          5.29          5.65         2.96 o
  -2  12   1       1882.07       1920.86        27.86 o
  -1  12   1          2.51          5.50         3.25 o
   0  12   1        683.07        699.80        20.97 o
   1  12   1        497.09        474.46        16.95 o
  -6  13   1         47.24         53.02        15.96 o
  -5  13   1       1576.40       1556.30        32.76 o
  -4  13   1        284.13        264.92        13.08 o
  -3  13   1        203.63        213.22        14.53 o
  -2  13   1        655.29        681.16        21.11 o
  -1  13   1       2462.60       2448.15        85.91 o
   0  13   1       1452.68       1431.27        57.36 o
   0 -14   2        338.57        342.29        18.66 o
   1 -14   2        712.74        742.10        26.96 o
   2 -14   2       1100.03       1100.35        26.33 o
   3 -14   2        108.24        109.44         8.37 o
   4 -14   2        247.54        265.71        14.76 o
   5 -14   2       1668.61       1716.81        34.81 o
   6 -14   2         57.16         64.88        11.38 o
  -2 -13   2         29.21         20.34         5.09 o
  -1 -13   2         40.29         30.20         6.21 o
   0 -13   2          7.64          8.85         5.93 o
   1 -13   2         14.10         10.44         4.57 o
   2 -13   2        594.19        585.11        15.69 o
   3 -13   2         32.94         25.16         4.62 o
   4 -13   2        583.37        584.04        18.09 o
   5 -13   2          8.09          6.62         3.87 o
   6 -13   2         64.36         52.95         8.22 o
   7 -13   2       1360.40       1339.68        59.70 o
  -3 -12   2          5.45         10.83         4.71 o
  -2 -12   2         92.37         94.91         8.04 o
  -1 -12   2         33.72         33.24         4.56 o
   0 -12   2        865.07        901.00        21.77 o
   1 -12   2          4.73          5.23         3.39 o
   2 -12   2         63.45         62.18         5.55 o
   3 -12   2        508.48        511.93        22.00 o
   4 -12   2         19.48         20.28         4.32 o
   5 -12   2       1004.54        990.72        22.41 o
   6 -12   2        672.67        672.00        23.74 o
   7 -12   2        249.50        223.16        14.53 o
   8 -12   2        286.31        272.10        15.88 o
  -4 -11   2          4.45          5.37         4.51 o
  -3 -11   2        521.95        502.45        22.96 o
  -2 -11   2       3789.51       3657.42        44.40 o
  -1 -11   2        409.01        407.42        12.15 o
   0 -11   2        665.71        701.05        18.11 o
   1 -11   2        130.72        129.33         5.72 o
   2 -11   2        853.36        855.98        14.05 o
   3 -11   2        596.34        587.72        12.83 o
   4 -11   2         26.41         40.43         4.72 o
   5 -11   2        473.37        471.52        12.08 o
   6 -11   2          3.14         -1.33         3.35 o
   7 -11   2        267.96        276.98        15.18 o
   8 -11   2         64.58         50.94         9.31 o
  -5 -10   2        572.81        584.43        18.51 o
  -4 -10   2        466.90        468.15        15.84 o
  -3 -10   2       1276.53       1269.53        24.79 o
  -2 -10   2        459.88        456.15        12.37 o
  -1 -10   2        534.26        538.29        11.13 o
   0 -10   2        394.32        397.24        11.06 o
   1 -10   2       2440.25       2451.21        36.93 o
   2 -10   2        280.32        279.10         7.56 o
   3 -10   2        128.30        135.00         6.02 o
   4 -10   2         41.15         48.58         4.13 o
   5 -10   2         52.25         58.69         5.53 o
   6 -10   2        265.21        256.92         8.82 o
   7 -10   2        617.49        612.68        16.99 o
   8 -10   2       1916.20       1874.85        41.68 o
   9 -10   2         82.56         80.26         7.26 o
  -6  -9   2        697.58        711.37        36.28 o
  -5  -9   2        825.61        856.14        21.03 o
  -4  -9   2       2108.48       2062.89        29.33 o
  -3  -9   2       1637.65       1617.02        22.54 o
  -2  -9   2        478.89        475.47        10.10 o
  -1  -9   2       3646.05       3702.19        42.08 o
   0  -9   2        714.81        717.13        12.21 o
   1  -9   2         55.92         66.14         4.03 o
   2  -9   2       1172.14       1221.60        18.75 o
   3  -9   2        897.82        906.95        18.23 o
   4  -9   2          3.38          6.68         2.60 o
   5  -9   2       1711.55       1654.98        20.95 o
   6  -9   2        760.77        742.99        14.04 o
   7  -9   2        533.78        526.16        15.00 o
   8  -9   2        150.36        154.86         8.97 o
   9  -9   2        305.34        302.90        15.91 o
  -6  -8   2        608.86        614.28        17.95 o
  -5  -8   2        625.20        628.50        17.27 o
  -4  -8   2        124.84        128.83         6.28 o
  -3  -8   2        927.68        903.76        13.60 o
  -2  -8   2       1817.39       1839.55        20.83 o
  -1  -8   2          0.88          0.38         3.09 o
   0  -8   2       2166.61       2113.35        20.09 o
   1  -8   2        218.65        222.83         6.92 o
   2  -8   2        619.33        617.58         9.81 o
   3  -8   2        132.74        131.24         5.34 o
   4  -8   2       1459.74       1476.62        23.04 o
   5  -8   2        953.66        910.24        14.63 o
   6  -8   2          1.10          1.14         2.57 o
   7  -8   2        737.89        733.51        21.91 o
   8  -8   2       1789.57       1714.95        33.03 o
   9  -8   2       2367.92       2471.38        62.55 o
  10  -8   2         36.93         39.65        21.76 o
  -7  -7   2          7.35         10.60         7.54 o
  -6  -7   2        385.57        401.74        13.98 o
  -5  -7   2       2064.18       1991.17        24.71 o
  -4  -7   2       1330.27       1336.67        16.08 o
  -3  -7   2       1609.97       1595.54        21.63 o
  -2  -7   2        555.05        558.02         9.54 o
  -1  -7   2        229.60        209.57         6.62 o
   0  -7   2         45.48         38.14         2.87 o
   1  -7   2       1729.22       1715.90        19.91 o
   2  -7   2       1077.12       1055.84        12.15 o
   3  -7   2         31.36         26.82         2.58 o
   4  -7   2        418.00        400.97         8.79 o
   5  -7   2         45.56         54.12         3.80 o
   6  -7   2       1405.74       1376.61        15.81 o
   7  -7   2        154.73        134.79         7.50 o
   8  -7   2        539.38        526.86        12.84 o
   9  -7   2         61.73         61.74         7.50 o
  10  -7   2       1016.37       1019.32        31.00 o
  -8  -6   2          6.84          4.37         6.56 o
  -7  -6   2        167.83        164.39        12.20 o
  -6  -6   2        620.04        615.62        13.80 o
  -5  -6   2       2362.75       2296.27        25.81 o
  -4  -6   2         86.73         85.15         4.01 o
  -3  -6   2       1237.37       1247.99        13.31 o
  -2  -6   2       1758.61       1795.37        23.96 o
  -1  -6   2       7752.51       7919.74        70.11 o
   0  -6   2       7674.84       7605.02        39.41 o
   1  -6   2          8.87         12.14         2.00 o
   2  -6   2       2000.24       1933.66        17.40 o
   3  -6   2        176.27        170.99         5.25 o
   4  -6   2         26.78         33.44         2.54 o
   5  -6   2          4.04          3.29         2.01 o
   6  -6   2         33.69         40.44         2.93 o
   7  -6   2       1463.36       1410.70        42.65 o
   8  -6   2          0.09          4.76         3.04 o
   9  -6   2          3.32          2.02         3.95 o
  10  -6   2        203.54        210.04        14.66 o
  -8  -5   2         89.75         82.27         9.41 o
  -7  -5   2        241.36        247.92        10.93 o
  -6  -5   2        516.55        523.67        12.19 o
  -5  -5   2        369.14        360.98         8.25 o
  -4  -5   2        530.10        525.27         9.09 o
  -3  -5   2       2110.49       2144.90        19.59 o
  -2  -5   2       5661.91       5729.86        30.31 o
  -1  -5   2        380.49        374.33         6.21 o
   0  -5   2         18.87         32.67         2.40 o
   1  -5   2        281.49        361.02         5.66 o
   2  -5   2       7447.17       7400.35        72.20 o
   3  -5   2        887.82        861.36         9.67 o
   4  -5   2          1.91          2.02         1.46 o
   5  -5   2       2552.34       2488.52        19.69 o
   6  -5   2         43.26         39.32         3.29 o
   7  -5   2        844.42        808.84        14.34 o
   8  -5   2        469.46        466.92        14.16 o
   9  -5   2       1652.99       1694.52        38.02 o
  10  -5   2         99.15        109.16        12.20 o
  -8  -4   2         51.50         41.62         6.97 o
  -7  -4   2       1169.05       1169.57        23.13 o
  -6  -4   2        165.72        165.49         6.43 o
  -5  -4   2        158.83        156.16         5.41 o
  -4  -4   2       1994.73       1996.58        17.82 o
  -3  -4   2         71.64         87.70         3.04 o
  -2  -4   2       3212.67       3248.93        35.32 o
  -1  -4   2       4412.49       4754.47        24.56 o
   0  -4   2      28249.41      27994.11       116.29 o
   1  -4   2      10585.10      10412.77        94.08 o
   2  -4   2       1673.69       1670.01        13.55 o
   3  -4   2        460.81        504.62         7.01 o
   4  -4   2       1908.47       1944.57        15.56 o
   5  -4   2        182.90        177.96         7.59 o
   6  -4   2         22.22         22.07         2.04 o
   7  -4   2        233.37        226.14         7.46 o
   8  -4   2         66.55         68.57         5.68 o
   9  -4   2          8.33         -0.79         9.37 o
  10  -4   2         52.91         59.08         8.56 o
  -9  -3   2        625.69        609.55        24.17 o
  -8  -3   2        223.62        210.68        16.22 o
  -7  -3   2         15.16         15.38         3.52 o
  -6  -3   2       1565.58       1549.65        24.38 o
  -5  -3   2       2093.56       2114.23        25.09 o
  -4  -3   2        607.86        633.56         8.98 o
  -3  -3   2       1928.19       1881.12        16.45 o
  -2  -3   2       2789.70       2888.37        20.23 o
  -1  -3   2       6422.07       6548.03        31.44 o
   0  -3   2       3742.98       3857.88        43.19 o
   1  -3   2          0.12          1.65         0.50 o
   2  -3   2       5346.11       5495.62        36.68 o
   3  -3   2       1464.71       1523.66        17.21 o
   4  -3   2       1637.85       1654.89        14.54 o
   5  -3   2       3435.28       3367.55        25.66 o
   6  -3   2       2611.07       2554.15        27.34 o
   7  -3   2         80.25         75.16         5.62 o
   8  -3   2          5.72          5.14         6.08 o
   9  -3   2       2694.38       2692.18        48.83 o
  10  -3   2       1067.11       1070.96        32.38 o
  -9  -2   2        849.57        889.76        28.36 o
  -8  -2   2       2131.96       2084.21        40.95 o
  -7  -2   2        978.82        961.59        16.88 o
  -6  -2   2        368.50        375.95         9.59 o
  -5  -2   2        259.57        260.32         6.10 o
  -4  -2   2        171.97        171.64         4.40 o
  -3  -2   2        189.26        181.78         4.06 o
  -2  -2   2          9.48          9.50         1.16 o
  -1  -2   2       3306.89       3646.20        43.39 o
   0  -2   2       4742.45       4625.94        31.51 o
   1  -2   2       2241.07       2228.72        24.22 o
   2  -2   2        314.10        291.80         4.82 o
   3  -2   2       7008.84       7089.24        37.71 o
   4  -2   2        243.75        244.32         4.98 o
   5  -2   2       1118.56       1136.00        12.71 o
   6  -2   2        211.16        220.06         5.26 o
   7  -2   2        297.88        288.38        13.88 o
   8  -2   2        268.63        271.59        14.54 o
   9  -2   2       1822.72       1842.14        51.13 o
  -9  -1   2         31.57         29.39         6.36 o
  -8  -1   2        263.07        259.66        11.07 o
  -7  -1   2          4.27          4.38         2.76 o
  -6  -1   2       1615.81       1609.50        19.82 o
  -5  -1   2       6006.05       6001.97        36.12 o
  -4  -1   2       1644.99       1630.78        12.16 o
  -3  -1   2       2792.02       2713.21        15.53 o
  -2  -1   2        745.33        768.98         5.68 o
  -1  -1   2        389.28        423.44         4.33 o
   0  -1   2       4582.00       4823.07        17.74 o
   1  -1   2       7649.02       7747.31        34.35 o
   2  -1   2        607.23        615.41         8.15 o
   3  -1   2       8132.09       7839.48        40.02 o
   4  -1   2       3653.14       3598.71        24.25 o
   5  -1   2       2467.90       2442.37        19.73 o
   6  -1   2         88.68         90.67         3.97 o
   7  -1   2        742.48        705.88        21.47 o
   8  -1   2        138.46        132.45        10.64 o
   9  -1   2        349.27        354.65        20.79 o
 -10   0   2       1487.33       1610.40        40.01 o
  -9   0   2         56.72         60.37         6.31 o
  -8   0   2       2410.74       2393.35        53.19 o
  -7   0   2        942.81        940.85        23.20 o
  -6   0   2       1110.88       1115.56        19.87 o
  -5   0   2        299.06        297.00         5.18 o
  -4   0   2        127.28        122.31         2.99 o
  -3   0   2         14.70         17.92         1.85 o
  -2   0   2        172.38        169.84         2.62 o
  -1   0   2      15453.63      16146.72        95.98 o
   0   0   2        147.48        109.61         3.02 o
   1   0   2       8558.86       8451.42       137.75 o
   2   0   2        721.98        843.84        20.15 o
   3   0   2        953.98       1013.77        19.00 o
   4   0   2       1620.44       1529.62        15.82 o
   5   0   2       1033.76        970.78        17.20 o
   6   0   2        303.43        284.37        13.12 o
   7   0   2          1.09          2.08         4.41 o
   8   0   2       1159.75       1161.48        30.92 o
   9   0   2         83.14         77.62        10.64 o
 -10   1   2         24.16         13.38        15.86 o
  -9   1   2        764.34        812.24        20.12 o
  -8   1   2        224.32        232.54        11.02 o
  -7   1   2        177.56        153.65         6.83 o
  -6   1   2        109.80        119.78         7.09 o
  -5   1   2       2261.09       2302.61        27.88 o
  -4   1   2        106.58        121.33         3.92 o
  -3   1   2       9761.11       9867.37        65.27 o
  -2   1   2      12786.73      12851.93        82.04 o
  -1   1   2         12.70         15.99         1.55 o
   0   1   2       5757.40       5756.35        86.74 o
   1   1   2      20919.78      20990.55       128.15 o
   2   1   2      18966.67      19095.94        86.50 o
   3   1   2       1060.65       1042.98        19.44 o
   4   1   2          4.11          4.63         0.70 o
   5   1   2        604.41        563.19        17.61 o
   6   1   2        618.99        606.53        31.87 o
   7   1   2        273.03        272.02        25.03 o
   8   1   2         54.89         45.99         6.38 o
   9   1   2       1861.46       1832.07        36.37 o
 -10   2   2         43.90         56.38         6.57 o
  -9   2   2        250.22        252.54        10.64 o
  -8   2   2         49.37         49.85         3.99 o
  -7   2   2        243.97        238.29        12.18 o
  -6   2   2         76.92         66.55         3.41 o
  -5   2   2       2190.02       2178.52        19.16 o
  -4   2   2       3916.71       4074.06        31.60 o
  -3   2   2        424.39        420.75         5.54 o
  -2   2   2         14.51          9.05         1.81 o
  -1   2   2       3536.78       3515.21        29.95 o
   0   2   2        304.04        270.67         4.54 o
   1   2   2         42.26         20.96         1.58 o
   2   2   2          0.38          8.34         2.85 o
   3   2   2        443.78        504.41        11.87 o
   4   2   2         50.25         41.17         3.13 o
   5   2   2       1271.32       1212.33        27.01 o
   6   2   2       6287.95       6108.45        71.85 o
   7   2   2        745.82        706.96        35.49 o
   8   2   2          0.32         -0.47         4.53 o
 -10   3   2         11.07          6.19         3.94 o
  -9   3   2        111.35        101.17         5.80 o
  -8   3   2       2103.31       2022.93        42.36 o
  -7   3   2        866.27        828.82        11.91 o
  -6   3   2        616.11        641.02        11.96 o
  -5   3   2        424.18        435.53         8.50 o
  -4   3   2       8548.35       8721.58        60.42 o
  -3   3   2        131.20        129.76        14.67 o
  -2   3   2       3947.04       4173.41        27.04 o
  -1   3   2       2608.59       2754.30        31.17 o
   0   3   2        644.11        727.33        10.15 o
   1   3   2       1242.53       1306.29        12.13 o
   2   3   2       2816.62       3013.85        26.81 o
   3   3   2       1908.65       2040.47        37.94 o
   4   3   2       1012.70       1007.48        23.35 o
   5   3   2       1744.21       1694.24        31.95 o
   6   3   2        352.44        365.43        13.83 o
   7   3   2         88.54         84.63         7.80 o
   8   3   2          7.94         20.22         5.66 o
 -10   4   2          3.88          1.38         2.90 o
  -9   4   2       1263.91       1220.38        25.27 o
  -8   4   2        664.99        649.82        17.12 o
  -7   4   2        473.99        435.68         9.05 o
  -6   4   2        103.21        110.05         4.56 o
  -5   4   2        842.94        806.79        16.46 o
  -4   4   2       1318.37       1328.93        23.90 o
  -3   4   2       5470.68       5621.17        35.19 o
  -2   4   2       4913.75       5042.45        29.46 o
  -1   4   2       1317.42       1304.20        11.60 o
   0   4   2       3678.14       3513.83        25.26 o
   1   4   2         87.36         73.29         3.21 o
   2   4   2      10350.67       9978.11        61.95 o
   3   4   2        182.14        164.82         4.48 o
   4   4   2       2883.89       2872.37        38.71 o
   5   4   2       1313.23       1311.61        24.73 o
   6   4   2        272.97        266.01        12.43 o
   7   4   2        564.42        538.68        18.43 o
   8   4   2         32.95         34.15         8.26 o
 -10   5   2        366.45        378.74        17.86 o
  -9   5   2         17.62         12.86         3.65 o
  -8   5   2        259.38        244.73        10.87 o
  -7   5   2        891.35        887.03        15.15 o
  -6   5   2       3342.50       3227.29        34.85 o
  -5   5   2        280.64        281.72         9.36 o
  -4   5   2        616.18        609.02        10.53 o
  -3   5   2         35.40         33.50         3.11 o
  -2   5   2        920.60       1030.60        15.99 o
  -1   5   2        545.70        536.65         7.94 o
   0   5   2         72.91         82.85         3.20 o
   1   5   2       4851.97       4619.79        35.47 o
   2   5   2        520.76        450.13         9.78 o
   3   5   2       1115.79       1070.66        18.70 o
   4   5   2          1.87         -1.00         5.57 o
   5   5   2        110.00        103.10         7.53 o
   6   5   2        304.73        297.26        13.26 o
   7   5   2         12.95         13.01         5.01 o
 -10   6   2        269.55        234.94        14.92 o
  -9   6   2         15.60         13.87        11.58 o
  -8   6   2          2.80          1.77         3.18 o
  -7   6   2         31.64         33.29         3.56 o
  -6   6   2       1100.69       1034.25        19.52 o
  -5   6   2         34.02         39.90         4.48 o
  -4   6   2          0.79          3.30         2.09 o
  -3   6   2        142.83        132.40         5.39 o
  -2   6   2      12130.10      12172.83        73.70 o
  -1   6   2      10731.48      10279.73        96.46 o
   0   6   2        177.58        171.82         5.17 o
   1   6   2        623.21        625.13        10.85 o
   2   6   2       1035.24       1021.91        22.49 o
   3   6   2       4023.24       4097.14        69.06 o
   4   6   2          3.77          8.22         4.08 o
   5   6   2        430.93        427.18        14.87 o
   6   6   2        547.39        538.50        17.92 o
 -10   7   2        602.09        565.53        23.55 o
  -9   7   2        308.91        298.93        16.46 o
  -8   7   2         65.75         55.96         4.82 o
  -7   7   2        288.78        260.95        10.76 o
  -6   7   2         24.65         19.58         3.74 o
  -5   7   2       2304.86       2247.78        29.67 o
  -4   7   2         48.94         41.33         3.61 o
  -3   7   2       1634.95       1658.35        25.80 o
  -2   7   2        510.31        534.53        10.58 o
  -1   7   2        427.61        433.14         8.64 o
   0   7   2        678.00        645.87        10.77 o
   1   7   2          7.15          5.92         2.06 o
   2   7   2       3011.20       2860.77        33.23 o
   3   7   2       1628.30       1563.17        21.21 o
   4   7   2        227.83        220.08        11.76 o
   5   7   2         80.96         76.06         7.19 o
   6   7   2        899.51        900.67        29.78 o
 -10   8   2        588.13        560.10        33.72 o
  -9   8   2        323.82        324.71        36.46 o
  -8   8   2          1.27         -1.30         3.24 o
  -7   8   2         64.48         66.07         6.14 o
  -6   8   2       1839.52       1799.40        28.36 o
  -5   8   2        825.28        834.50        15.32 o
  -4   8   2       1093.43       1117.11        17.51 o
  -3   8   2       1145.21       1147.24        23.48 o
  -2   8   2        720.08        697.48        11.99 o
  -1   8   2       1349.62       1343.94        16.74 o
   0   8   2        130.96        129.84         5.45 o
   1   8   2         12.71         11.78         3.53 o
   2   8   2        406.86        388.21         9.72 o
   3   8   2          1.64          8.43         3.95 o
   4   8   2        111.89        108.90         8.00 o
   5   8   2        429.30        416.97        15.66 o
  -9   9   2        724.24        698.29        20.25 o
  -8   9   2        692.61        683.79        22.87 o
  -7   9   2        210.87        191.48        10.23 o
  -6   9   2        279.38        285.64        11.69 o
  -5   9   2        149.75        157.89         7.27 o
  -4   9   2        824.40        795.49        15.66 o
  -3   9   2          2.14         -1.07         2.69 o
  -2   9   2        351.34        386.03         9.54 o
  -1   9   2       2184.65       2160.82        23.18 o
   0   9   2         45.61         53.75         4.18 o
   1   9   2       1230.64       1180.68        19.49 o
   2   9   2        677.52        665.75        14.91 o
   3   9   2        259.74        269.80        10.50 o
   4   9   2        427.40        406.06        14.89 o
  -9  10   2       2961.32       2916.10        53.63 o
  -8  10   2         13.20          5.59         3.07 o
  -7  10   2        308.11        281.45        12.62 o
  -6  10   2        144.14        139.79         8.90 o
  -5  10   2       4110.33       4157.86        40.30 o
  -4  10   2        323.89        340.12        12.20 o
  -3  10   2        559.51        552.53        13.67 o
  -2  10   2        754.32        750.72        16.00 o
  -1  10   2        257.82        249.07         9.59 o
   0  10   2         82.34         79.90         6.34 o
   1  10   2        331.95        323.09        10.89 o
   2  10   2       1163.61       1148.74        24.09 o
   3  10   2        447.95        442.05        16.20 o
  -8  11   2         16.03         11.42         4.14 o
  -7  11   2         20.92         21.03         5.55 o
  -6  11   2         18.54         13.30         4.20 o
  -5  11   2       1305.31       1311.72        30.40 o
  -4  11   2         51.53         46.78         5.25 o
  -3  11   2         12.68         11.73         5.91 o
  -2  11   2         49.31         47.90         6.89 o
  -1  11   2       1493.44       1533.72        28.32 o
   0  11   2       3007.92       2880.51        53.01 o
   1  11   2        206.19        196.70        13.17 o
   2  11   2        192.53        172.05        33.73 o
  -7  12   2        148.63        142.94        10.05 o
  -6  12   2          2.86         -5.52         5.08 o
  -5  12   2        113.19        111.70         7.16 o
  -4  12   2         21.57         21.23         5.12 o
  -3  12   2        129.51        118.41         7.33 o
  -2  12   2         26.02         18.88         4.06 o
  -1  12   2        367.88        372.39        15.41 o
   0  12   2          3.06          3.32         4.90 o
   1  12   2        271.90        265.05        15.97 o
  -5  13   2        181.35        164.54        28.19 o
  -4  13   2        726.79        753.69        22.17 o
  -3  13   2        859.42        835.24        27.70 o
  -2  13   2        561.08        567.99        19.18 o
  -1  13   2        256.06        240.82        21.87 o
   0 -14   3         29.64         29.28         7.32 o
   1 -14   3        806.03        809.57        23.05 o
   2 -14   3          4.62          2.11         3.97 o
   3 -14   3        330.62        316.00        13.82 o
   4 -14   3         25.19         18.19         4.36 o
   5 -14   3         44.58         35.56         6.24 o
   6 -14   3        607.56        624.51        24.91 o
  -2 -13   3       1178.82       1171.65        27.21 o
  -1 -13   3        543.14        552.99        25.80 o
   0 -13   3        705.43        697.87        20.30 o
   1 -13   3        323.06        310.91        13.49 o
   2 -13   3        114.54        116.08         7.35 o
   3 -13   3        932.73        921.16        22.47 o
   4 -13   3        580.99        588.56        17.95 o
   5 -13   3        138.07        136.24         9.06 o
   6 -13   3        960.26        947.57        36.21 o
   7 -13   3        151.93        172.22        16.07 o
  -3 -12   3        235.70        228.45        11.97 o
  -2 -12   3        632.52        654.30        19.14 o
  -1 -12   3         42.06         38.60         5.59 o
   0 -12   3        111.33        122.97         8.64 o
   1 -12   3          1.63         -2.80         3.57 o
   2 -12   3       2992.60       3054.46        39.36 o
   3 -12   3       1333.08       1364.92        26.17 o
   4 -12   3        611.44        608.21        17.49 o
   5 -12   3          3.23         -5.27         4.31 o
   6 -12   3        284.58        283.12        12.06 o
   7 -12   3       1057.58       1060.54        49.88 o
   8 -12   3        493.91        511.70        21.66 o
  -4 -11   3        135.47        135.00         9.45 o
  -3 -11   3         12.73         10.24         4.21 o
  -2 -11   3        948.13        963.09        18.51 o
  -1 -11   3         70.64         66.23         5.49 o
   0 -11   3       3364.99       3446.75        48.05 o
   1 -11   3       2408.41       2431.99        40.20 o
   2 -11   3        381.86        365.37        11.14 o
   3 -11   3         78.00         94.35         6.97 o
   4 -11   3       3000.29       2964.09        46.39 o
   5 -11   3       1734.33       1732.18        28.46 o
   6 -11   3          2.55          1.46         3.16 o
   7 -11   3        125.28        123.78        10.45 o
   8 -11   3         57.05         62.36         8.50 o
  -5 -10   3         32.17         29.73         5.30 o
  -4 -10   3         28.62         25.00         4.81 o
  -3 -10   3         15.91         21.15         4.53 o
  -2 -10   3        707.13        696.77        14.78 o
  -1 -10   3       2391.13       2475.33        25.08 o
   0 -10   3         80.16        128.18        10.42 o
   1 -10   3       1074.42       1153.63        14.94 o
   2 -10   3        581.02        593.34        10.60 o
   3 -10   3        251.24        264.95         7.89 o
   4 -10   3       1408.69       1401.55        20.88 o
   5 -10   3        779.22        764.68        19.63 o
   6 -10   3        271.60        255.84         8.70 o
   7 -10   3        127.40        135.32         8.18 o
   8 -10   3        770.34        723.99        19.03 o
   9 -10   3       1048.97        974.52        37.35 o
  -6  -9   3        367.33        366.57        26.25 o
  -5  -9   3        482.63        501.85        15.93 o
  -4  -9   3        736.37        710.21        15.16 o
  -3  -9   3        238.51        227.24        10.80 o
  -2  -9   3          0.07          1.79         2.62 o
  -1  -9   3       1810.79       1886.75        24.62 o
   0  -9   3         27.42         43.29         5.45 o
   1  -9   3        473.97        506.23         9.08 o
   2  -9   3        306.75        292.39         6.95 o
   3  -9   3        339.39        338.35         8.51 o
   4  -9   3        108.10        113.65         6.24 o
   5  -9   3        318.15        312.17         8.81 o
   6  -9   3        165.87        154.26         6.57 o
   7  -9   3       1125.02       1084.89        21.33 o
   8  -9   3       1554.88       1515.23        35.15 o
   9  -9   3          2.81          4.36         5.32 o
  -7  -8   3          0.63         13.34        11.00 o
  -6  -8   3       1256.74       1237.54        24.86 o
  -5  -8   3       2183.82       2147.64        26.58 o
  -4  -8   3          4.81         10.50         3.26 o
  -3  -8   3        175.81        163.11         5.69 o
  -2  -8   3       1604.80       1595.32        20.23 o
  -1  -8   3       1186.98       1191.94        13.98 o
   0  -8   3       5945.41       6097.67        61.18 o
   1  -8   3        906.07        944.66        16.86 o
   2  -8   3        369.42        399.17         7.59 o
   3  -8   3       2075.47       2056.06        20.66 o
   4  -8   3         56.76         51.73         3.87 o
   5  -8   3       3330.26       3265.09        29.22 o
   6  -8   3         21.54         17.48         2.43 o
   7  -8   3       1467.59       1414.63        20.55 o
   8  -8   3         76.26         73.34         7.27 o
   9  -8   3          3.09          7.78         4.11 o
  -7  -7   3        519.70        528.15        25.87 o
  -6  -7   3         84.16         75.23         5.31 o
  -5  -7   3         27.82         34.17         3.90 o
  -4  -7   3        768.30        798.50        20.25 o
  -3  -7   3       2761.31       2718.42        22.50 o
  -2  -7   3         83.30         88.69         4.00 o
  -1  -7   3        736.50        780.17        10.29 o
   0  -7   3       1080.07       1040.56        16.83 o
   1  -7   3       1706.98       1789.02        19.31 o
   2  -7   3       1479.20       1503.45        15.49 o
   3  -7   3       1080.20       1096.98        13.86 o
   4  -7   3      12974.50      12859.08        80.18 o
   5  -7   3        888.80        867.04        16.21 o
   6  -7   3       2935.20       2887.62        24.15 o
   7  -7   3        304.21        303.41         9.31 o
   8  -7   3       1889.59       1887.14        25.25 o
   9  -7   3         12.32         10.56         3.98 o
  10  -7   3         72.19         74.07         9.58 o
  -8  -6   3        293.13        328.66        17.94 o
  -7  -6   3        855.51        844.28        20.24 o
  -6  -6   3          1.28         -0.68         2.74 o
  -5  -6   3         24.20         21.00         3.00 o
  -4  -6   3         26.68         23.78         2.74 o
  -3  -6   3        562.14        566.80         8.43 o
  -2  -6   3        325.44        345.31         6.65 o
  -1  -6   3        202.01        208.03         4.88 o
   0  -6   3        268.57        280.15         8.04 o
   1  -6   3       9842.46       9657.85        56.41 o
   2  -6   3       8579.50       8558.61        72.39 o
   3  -6   3        619.10        609.47         8.39 o
   4  -6   3        534.46        566.02         8.70 o
   5  -6   3       1576.85       1509.09        20.76 o
   6  -6   3        915.21        896.76        12.30 o
   7  -6   3        193.65        182.38         8.27 o
   8  -6   3          2.88          2.89         2.78 o
   9  -6   3        451.13        455.02        19.87 o
  10  -6   3        228.98        249.19        16.24 o
  -8  -5   3         90.04         89.10        10.32 o
  -7  -5   3       1495.19       1465.92        26.33 o
  -6  -5   3        127.81        142.03         6.48 o
  -5  -5   3         55.30         57.89         4.51 o
  -4  -5   3        221.37        226.84         4.67 o
  -3  -5   3          0.88          3.54         1.47 o
  -2  -5   3          1.01          0.85         1.84 o
  -1  -5   3        224.41        266.47         4.93 o
   0  -5   3       8401.06       8686.89        85.34 o
   1  -5   3       2647.92       2680.45        26.03 o
   2  -5   3      12906.09      13223.39        55.43 o
   3  -5   3       1440.89       1390.63        15.53 o
   4  -5   3       3513.04       3475.74        23.42 o
   5  -5   3       4837.71       4758.72        34.85 o
   6  -5   3        427.49        446.52         9.10 o
   7  -5   3        250.28        243.27         8.04 o
   8  -5   3        740.68        747.31        17.75 o
   9  -5   3       1608.71       1621.88        37.82 o
  10  -5   3         15.85         17.14         6.38 o
  -9  -4   3        791.91        826.29        27.96 o
  -8  -4   3       2006.96       2045.82        32.97 o
  -7  -4   3        842.90        833.30        19.33 o
  -6  -4   3         12.54         15.71         2.61 o
  -5  -4   3         41.69         41.47         3.06 o
  -4  -4   3        233.69        244.94         5.68 o
  -3  -4   3       2345.10       2398.14        19.35 o
  -2  -4   3       1469.68       1519.21        11.28 o
  -1  -4   3       1111.73       1086.35         7.86 o
   0  -4   3         85.37         88.48         4.17 o
   1  -4   3       1355.33       1461.39         8.99 o
   2  -4   3        425.32        515.37         6.38 o
   3  -4   3       1008.65        998.21        10.24 o
   4  -4   3       1312.36       1307.13        14.26 o
   5  -4   3       1898.66       1904.91        16.99 o
   6  -4   3        792.95        791.40        11.11 o
   7  -4   3        782.39        794.76        13.99 o
   8  -4   3       2121.43       2092.65        40.62 o
   9  -4   3        935.02        952.16        28.74 o
  10  -4   3          2.28          3.39        14.16 o
  -9  -3   3        100.13        103.85        10.46 o
  -8  -3   3         38.07         37.98         5.29 o
  -7  -3   3        675.84        664.14        16.83 o
  -6  -3   3         17.23         17.43         2.66 o
  -5  -3   3        549.08        547.22         8.98 o
  -4  -3   3       3315.99       3353.92        26.41 o
  -3  -3   3       8952.01       9062.17        38.09 o
  -2  -3   3         26.13         26.28         2.06 o
  -1  -3   3        528.68        551.32         5.54 o
   0  -3   3       6577.58       6603.79        48.63 o
   1  -3   3       6462.50       6327.24        32.64 o
   2  -3   3        496.01        459.51         6.87 o
   3  -3   3       1048.76        996.64        10.25 o
   4  -3   3       1388.86       1336.32        12.86 o
   5  -3   3          0.15          2.89         1.88 o
   6  -3   3         31.87         34.02         2.72 o
   7  -3   3        889.49        875.06        24.17 o
   8  -3   3          9.77          1.99         7.17 o
   9  -3   3         23.50         31.16         8.08 o
  -9  -2   3         77.11         81.61         8.97 o
  -8  -2   3         55.07         51.52         5.87 o
  -7  -2   3       1545.82       1579.00        23.47 o
  -6  -2   3       6430.56       6447.99        45.06 o
  -5  -2   3        337.90        330.79         6.07 o
  -4  -2   3          0.66          4.20         2.23 o
  -3  -2   3       2117.01       2086.33        10.79 o
  -2  -2   3       6798.59       6931.33        31.31 o
  -1  -2   3       1137.30       1075.18        10.33 o
   0  -2   3        729.57        616.21         8.88 o
   1  -2   3      12552.33      12317.02        77.65 o
   2  -2   3         70.89         73.57         2.78 o
   3  -2   3       4579.04       4510.70        27.93 o
   4  -2   3       4393.31       4335.92        28.83 o
   5  -2   3       8586.22       8566.14        80.13 o
   6  -2   3        131.40        145.57         4.62 o
   7  -2   3       1329.86       1313.72        45.62 o
   8  -2   3        645.15        602.81        21.85 o
   9  -2   3       1019.28       1029.52        30.85 o
 -10  -1   3         23.62          5.95         5.97 o
  -9  -1   3         50.69         40.81         6.84 o
  -8  -1   3       1066.37       1067.32        27.45 o
  -7  -1   3        730.79        701.10        12.58 o
  -6  -1   3       3554.88       3499.38        27.47 o
  -5  -1   3       5680.78       5542.60        37.69 o
  -4  -1   3        240.32        226.73         4.29 o
  -3  -1   3        742.68        731.81         7.21 o
  -2  -1   3       8614.52       8875.95        50.97 o
  -1  -1   3        497.47        526.01         9.27 o
   0  -1   3       1294.16       1403.98        42.02 o
   1  -1   3       6063.78       6404.59        75.90 o
   2  -1   3       3981.08       4142.87        46.00 o
   3  -1   3       3856.27       3819.00        32.32 o
   4  -1   3       2895.32       2714.48        23.73 o
   5  -1   3        713.48        697.83         9.92 o
   6  -1   3        226.39        195.37         7.50 o
   7  -1   3         80.19         72.49         9.46 o
   8  -1   3        829.89        793.88        25.88 o
   9  -1   3        327.59        325.34        18.12 o
 -10   0   3        716.64        710.59        25.57 o
  -9   0   3          2.17          0.01         5.28 o
  -8   0   3         83.38         89.92         5.77 o
  -7   0   3          0.71          0.45         2.51 o
  -6   0   3         53.38         59.50         3.48 o
  -5   0   3        891.05        913.60        11.77 o
  -4   0   3          4.05          5.60         1.32 o
  -3   0   3       2705.06       2754.85        23.05 o
  -2   0   3       1562.73       1613.86        15.51 o
  -1   0   3       5842.71       6150.01        24.35 o
   0   0   3         87.34         80.18         4.52 o
   1   0   3       5560.24       5639.86        69.67 o
   2   0   3       3255.67       3364.52        34.74 o
   3   0   3       1829.74       1853.82        26.74 o
   4   0   3       2634.55       2713.47        23.84 o
   5   0   3       1456.73       1485.49        28.72 o
   6   0   3       3496.72       3565.60        50.30 o
   7   0   3        676.74        679.55        22.65 o
   8   0   3       1709.49       1672.89        45.48 o
   9   0   3        101.16         87.11         8.86 o
 -10   1   3        211.39        205.96        27.31 o
  -9   1   3          3.95          5.82         3.41 o
  -8   1   3        794.21        796.83        15.94 o
  -7   1   3       2525.45       2557.23        32.41 o
  -6   1   3       4750.78       4708.97       110.95 o
  -5   1   3         95.61         93.31         3.85 o
  -4   1   3       2607.66       2522.53        18.80 o
  -3   1   3       1231.79       1249.84        16.18 o
  -2   1   3       1070.67       1043.51        14.60 o
  -1   1   3        657.88        640.66         7.15 o
   0   1   3         92.44        116.18         5.77 o
   1   1   3        613.59        638.76        13.15 o
   2   1   3        798.40        806.33        12.70 o
   3   1   3        690.02        720.30        12.88 o
   4   1   3          3.52         10.90         2.81 o
   5   1   3       3183.89       3168.37        45.23 o
   6   1   3        128.61        127.95        13.47 o
   7   1   3         54.24         56.03         8.14 o
   8   1   3         15.38          8.87         5.46 o
 -10   2   3          3.82          4.37         4.58 o
  -9   2   3        133.81        131.95         6.58 o
  -8   2   3         98.22         96.84         7.16 o
  -7   2   3       1811.11       1811.44        46.37 o
  -6   2   3       1000.29        995.98        25.37 o
  -5   2   3       2220.29       2155.56        24.07 o
  -4   2   3       3913.06       3912.34        41.11 o
  -3   2   3      19668.42      19034.41       254.29 o
  -2   2   3       4618.59       4767.31        40.09 o
  -1   2   3       2357.30       2444.97        32.56 o
   0   2   3       4783.70       4815.13        42.37 o
   1   2   3        149.67        130.38         7.64 o
   2   2   3       1075.36       1143.76        45.18 o
   3   2   3        310.19        296.96         8.54 o
   4   2   3         61.28         58.05         4.16 o
   5   2   3        943.32        880.37        24.08 o
   6   2   3        633.10        593.13        17.64 o
   7   2   3        181.73        198.30        11.49 o
   8   2   3        904.72        952.37        36.17 o
 -10   3   3        170.27        172.28         7.92 o
  -9   3   3        834.81        802.84        20.54 o
  -8   3   3        494.98        504.15        14.08 o
  -7   3   3        198.77        192.51         9.35 o
  -6   3   3       2072.28       2094.09        23.84 o
  -5   3   3       6232.74       6200.73        45.58 o
  -4   3   3        906.79        891.98        14.16 o
  -3   3   3        487.40        463.76        10.69 o
  -2   3   3        216.70        201.38         6.47 o
  -1   3   3        197.61        240.77         4.41 o
   0   3   3        181.19        176.57         5.04 o
   1   3   3       5224.79       5141.69        30.98 o
   2   3   3       4974.94       5265.29        41.20 o
   3   3   3       1179.00       1206.07        21.61 o
   4   3   3        200.77        251.09         8.75 o
   5   3   3          9.21         11.44         4.33 o
   6   3   3       3751.89       3881.88        93.08 o
   7   3   3        242.60        251.81        13.04 o
   8   3   3        189.55        175.40        11.88 o
 -10   4   3        874.49        898.80        21.71 o
  -9   4   3        490.06        497.76        13.69 o
  -8   4   3        703.04        689.61        18.98 o
  -7   4   3       1477.44       1507.73        19.50 o
  -6   4   3       1258.24       1227.11        19.12 o
  -5   4   3        295.66        278.75         8.73 o
  -4   4   3       8363.72       8423.36        82.51 o
  -3   4   3       1062.25       1100.84        12.75 o
  -2   4   3       7913.24       7587.42        50.06 o
  -1   4   3        552.25        500.21         7.84 o
   0   4   3       1253.54       1253.16        14.28 o
   1   4   3       3763.49       3709.63        31.74 o
   2   4   3        347.48        333.83         9.41 o
   3   4   3       1252.40       1274.16        26.41 o
   4   4   3        430.15        424.66        13.61 o
   5   4   3       1346.54       1360.11        26.13 o
   6   4   3         64.36         62.88         8.84 o
   7   4   3        520.04        531.86        20.45 o
 -10   5   3        209.56        210.82        24.11 o
  -9   5   3        318.92        299.03        16.31 o
  -8   5   3        387.37        359.34        16.66 o
  -7   5   3        434.82        437.89        10.93 o
  -6   5   3         47.42         44.16         3.79 o
  -5   5   3         41.18         42.54         3.69 o
  -4   5   3        140.61        136.35         6.59 o
  -3   5   3       1725.08       1656.82        37.83 o
  -2   5   3        317.10        313.04         5.55 o
  -1   5   3        746.09        792.00         9.24 o
   0   5   3       2900.30       2823.93        24.95 o
   1   5   3          7.61         16.94         2.44 o
   2   5   3       3725.55       3606.66        45.22 o
   3   5   3       1021.69       1069.69        16.77 o
   4   5   3         10.62         20.43         5.13 o
   5   5   3        401.86        395.69        14.55 o
   6   5   3          6.53          4.61         4.48 o
   7   5   3       1303.89       1307.61        30.29 o
 -10   6   3       1216.45       1201.29        34.68 o
  -9   6   3        834.23        801.98        30.71 o
  -8   6   3        604.18        586.41        13.84 o
  -7   6   3        285.96        259.10         8.96 o
  -6   6   3       1470.38       1462.89        20.66 o
  -5   6   3        775.13        743.56        22.86 o
  -4   6   3         65.40         72.36         5.34 o
  -3   6   3       1046.65        973.62        19.30 o
  -2   6   3       1319.32       1320.45        13.32 o
  -1   6   3        708.81        660.46        10.03 o
   0   6   3        483.25        459.67         7.86 o
   1   6   3       1099.54       1077.90        14.36 o
   2   6   3        312.53        317.24        12.55 o
   3   6   3         62.07         58.62         4.53 o
   4   6   3        313.01        291.16        12.22 o
   5   6   3         45.02         32.48         5.46 o
   6   6   3        215.73        197.39        14.91 o
 -10   7   3        354.21        372.07        19.63 o
  -9   7   3        189.70        171.59        14.40 o
  -8   7   3        880.41        916.39        18.11 o
  -7   7   3        588.90        588.48        13.92 o
  -6   7   3       4394.16       4372.91        55.37 o
  -5   7   3       1923.99       1804.22        32.73 o
  -4   7   3        158.27        154.56         7.77 o
  -3   7   3         17.96         26.64         3.34 o
  -2   7   3       8351.80       8307.29        71.23 o
  -1   7   3       2814.50       2764.86        24.27 o
   0   7   3       2268.77       2146.99        21.66 o
   1   7   3        206.96        202.51         6.25 o
   2   7   3         99.09         99.56         6.38 o
   3   7   3        104.14        109.50         6.38 o
   4   7   3         60.89         69.57         6.85 o
   5   7   3        197.04        196.48        11.22 o
  -9   8   3         54.10         42.13         7.52 o
  -8   8   3        277.48        267.19        10.28 o
  -7   8   3        161.08        159.03         7.82 o
  -6   8   3         20.49         11.27         3.68 o
  -5   8   3        228.50        204.33         9.53 o
  -4   8   3       1389.89       1366.26        23.79 o
  -3   8   3       1156.70       1210.15        19.13 o
  -2   8   3          0.88          5.15         4.09 o
  -1   8   3        803.45        829.96        13.27 o
   0   8   3        692.95        663.68        11.82 o
   1   8   3        657.18        652.30        15.65 o
   2   8   3         67.50         71.12        10.23 o
   3   8   3       1312.76       1353.22        32.04 o
   4   8   3        298.86        298.98        13.22 o
   5   8   3          4.71          8.09         6.34 o
  -9   9   3        149.87        136.89         9.63 o
  -8   9   3        728.38        726.22        17.39 o
  -7   9   3       3914.11       3919.26        41.04 o
  -6   9   3        856.98        896.00        22.40 o
  -5   9   3       3009.63       3050.91        62.16 o
  -4   9   3         44.65         47.27         5.17 o
  -3   9   3        316.16        316.37        10.24 o
  -2   9   3        654.49        646.78        14.66 o
  -1   9   3       3072.48       3073.61        32.89 o
   0   9   3       3650.36       3680.43        58.83 o
   1   9   3        433.13        416.58        20.65 o
   2   9   3        851.39        825.44        17.40 o
   3   9   3         57.47         58.50         5.77 o
   4   9   3         29.04         30.32         4.97 o
  -8  10   3          2.19         -1.15         3.74 o
  -7  10   3         87.55         86.96         7.22 o
  -6  10   3       1050.05       1059.59        20.71 o
  -5  10   3         34.29         36.03         4.97 o
  -4  10   3        150.79        144.72         8.63 o
  -3  10   3         30.06         38.24         7.64 o
  -2  10   3        273.39        275.67        10.28 o
  -1  10   3        510.42        538.46        15.70 o
   0  10   3         24.93         29.65         8.22 o
   1  10   3        283.75        257.52        16.02 o
   2  10   3         43.10         34.24         7.67 o
   3  10   3          5.59          9.43         6.57 o
  -8  11   3          2.10          8.45         4.13 o
  -7  11   3        227.80        223.12        15.47 o
  -6  11   3        171.11        176.97         9.08 o
  -5  11   3          0.43         -0.67         3.90 o
  -4  11   3        158.12        152.58         9.18 o
  -3  11   3         16.44         25.81         4.96 o
  -2  11   3         55.60         54.06         5.01 o
  -1  11   3        399.36        403.45        18.87 o
   0  11   3        162.83        157.16        19.65 o
   1  11   3       1284.33       1244.08        46.17 o
  -6  12   3        273.94        284.44        11.95 o
  -5  12   3       3380.68       3463.97        53.41 o
  -4  12   3       1138.27       1152.01        22.91 o
  -3  12   3        227.97        230.24        12.83 o
  -2  12   3          1.19          3.19         3.84 o
  -1  12   3        235.78        262.22        15.91 o
   0  12   3        803.85        801.27        27.56 o
  -4  13   3        827.72        825.45        21.75 o
   2 -15   4        321.54        276.73        17.27 o
   3 -15   4        872.53        905.12        24.59 o
   4 -15   4         12.72         12.08         4.42 o
  -1 -14   4         11.36          6.96         5.57 o
   0 -14   4        214.63        213.45        12.18 o
   1 -14   4          4.41         -5.27         5.33 o
   2 -14   4         71.43         66.17         8.99 o
   3 -14   4        189.97        197.21        11.25 o
   4 -14   4        549.87        522.03        17.80 o
   5 -14   4         16.30         12.01         5.31 o
   6 -14   4        141.58        124.57        11.84 o
  -2 -13   4        705.14        716.97        26.38 o
  -1 -13   4        940.64        947.72        24.93 o
   0 -13   4         26.67         22.37         5.10 o
   1 -13   4         92.13         82.50         7.70 o
   2 -13   4        401.01        398.91        13.02 o
   3 -13   4        699.75        741.58        20.20 o
   4 -13   4        172.14        173.71        10.00 o
   5 -13   4         33.40         32.58         4.85 o
   6 -13   4       1728.19       1756.07        40.08 o
   7 -13   4       3229.70       3234.67        62.28 o
  -3 -12   4         13.82         11.56         4.38 o
  -2 -12   4        699.30        685.20        19.22 o
  -1 -12   4        345.48        333.07        13.40 o
   0 -12   4         67.64         64.58         7.89 o
   1 -12   4         41.99         42.94         5.87 o
   2 -12   4        816.01        826.56        17.67 o
   3 -12   4         27.72         19.54         5.38 o
   4 -12   4       1127.37       1122.67        24.82 o
   5 -12   4          5.54          8.01         3.73 o
   6 -12   4         22.02         17.70         4.22 o
   7 -12   4          1.51          3.19         4.75 o
   8 -12   4        290.84        278.13        16.07 o
  -4 -11   4        704.94        677.06        19.14 o
  -3 -11   4         43.63         36.13         5.20 o
  -2 -11   4         45.82         47.34         4.67 o
  -1 -11   4          3.86          7.94         4.54 o
   0 -11   4        234.87        233.29        15.14 o
   1 -11   4        151.64        150.39         8.89 o
   2 -11   4         50.82         59.38         6.31 o
   3 -11   4       2029.13       2107.72        35.41 o
   4 -11   4         31.38         50.39         7.99 o
   5 -11   4        354.55        338.27        12.57 o
   6 -11   4         97.87         98.31         7.16 o
   7 -11   4         21.56         17.92         4.87 o
   8 -11   4       1283.31       1251.31        32.49 o
  -5 -10   4        559.75        553.55        17.08 o
  -4 -10   4        127.07        123.41         7.84 o
  -3 -10   4          1.84          0.64         5.06 o
  -2 -10   4        751.52        761.18        19.13 o
  -1 -10   4       4101.82       4299.15        58.66 o
   0 -10   4       9933.61       9659.97       107.72 o
   1 -10   4        381.67        384.46        10.82 o
   2 -10   4         97.46         98.65         6.16 o
   3 -10   4        250.54        299.31        15.36 o
   4 -10   4         22.51         26.79         4.34 o
   5 -10   4        164.48        170.90         8.67 o
   6 -10   4        745.04        727.13        17.92 o
   7 -10   4        445.62        432.43        18.22 o
   8 -10   4          4.12          2.19        11.93 o
   9 -10   4        950.35        896.77        38.27 o
  -6  -9   4        366.28        364.41        17.14 o
  -5  -9   4          6.69          7.73         4.82 o
  -4  -9   4          1.45          2.72         3.55 o
  -3  -9   4        131.10        126.54         7.46 o
  -2  -9   4       1140.90       1129.55        17.29 o
  -1  -9   4       4744.32       4760.14        44.53 o
   0  -9   4        123.34        179.08         8.55 o
   1  -9   4        119.11         96.20         3.78 o
   2  -9   4          0.89          1.67         3.25 o
   3  -9   4        550.09        564.45        10.47 o
   4  -9   4       2789.72       2802.58        26.53 o
   5  -9   4        782.54        768.19        13.86 o
   6  -9   4          4.21          3.60         2.34 o
   7  -9   4         35.16         39.64         4.25 o
   8  -9   4         39.05         48.76         6.42 o
   9  -9   4       1555.90       1570.11        29.74 o
  -7  -8   4        124.60        130.13        16.97 o
  -6  -8   4       1052.37       1067.62        29.31 o
  -5  -8   4        168.12        176.35         7.62 o
  -4  -8   4       2501.78       2514.37        33.20 o
  -3  -8   4        109.19        103.85         4.58 o
  -2  -8   4       1447.10       1417.98        16.99 o
  -1  -8   4        472.88        465.36         8.30 o
   0  -8   4       1772.42       1808.34        24.38 o
   1  -8   4       2610.15       2554.28        56.57 o
   2  -8   4        154.88        164.96         4.99 o
   3  -8   4       2271.32       2314.59        21.74 o
   4  -8   4       5239.96       5222.48        47.15 o
   5  -8   4        307.49        295.00         7.30 o
   6  -8   4        289.37        264.27         7.27 o
   7  -8   4        428.98        429.09        14.43 o
   8  -8   4       1391.75       1394.12        22.24 o
   9  -8   4        134.18        146.81        12.06 o
  -7  -7   4         74.40         74.79         8.69 o
  -6  -7   4         71.16         89.97         5.95 o
  -5  -7   4       2893.65       2842.15        35.15 o
  -4  -7   4        297.78        312.45        14.88 o
  -3  -7   4        570.38        570.88         9.44 o
  -2  -7   4        397.55        387.27         9.66 o
  -1  -7   4         80.63         85.10         3.35 o
   0  -7   4       2615.99       2530.44        27.60 o
   1  -7   4          1.99          4.36         1.23 o
   2  -7   4       4410.95       4311.58        28.96 o
   3  -7   4         34.74         28.94         2.63 o
   4  -7   4          9.76          5.46         2.57 o
   5  -7   4        988.81        974.48        12.90 o
   6  -7   4        618.19        589.98        11.74 o
   7  -7   4        253.82        252.27         8.86 o
   8  -7   4        484.34        502.03        13.02 o
   9  -7   4         41.55         53.51         7.75 o
  -8  -6   4       3502.09       3516.65        56.90 o
  -7  -6   4       1378.82       1387.39        25.98 o
  -6  -6   4        242.00        236.72         8.42 o
  -5  -6   4          2.42          1.92         2.53 o
  -4  -6   4        145.15        146.12         6.88 o
  -3  -6   4        868.96        869.65        14.87 o
  -2  -6   4         13.32         12.88         1.98 o
  -1  -6   4        161.35        149.31         3.83 o
   0  -6   4        183.75        180.92         3.45 o
   1  -6   4       1944.92       1899.59        15.07 o
   2  -6   4         21.32         19.25         2.22 o
   3  -6   4       2024.20       2070.05        16.49 o
   4  -6   4       2668.26       2626.42        20.49 o
   5  -6   4       1586.32       1572.37        18.26 o
   6  -6   4       1269.62       1220.36        15.20 o
   7  -6   4         68.90         59.62         4.66 o
   8  -6   4         12.20          7.38         4.35 o
   9  -6   4        306.13        303.25        16.73 o
  -8  -5   4        168.73        186.36        10.48 o
  -7  -5   4         28.84         22.23         4.17 o
  -6  -5   4          4.67          8.59         3.95 o
  -5  -5   4        368.85        357.00         9.24 o
  -4  -5   4       6200.34       6215.41        32.26 o
  -3  -5   4       7682.24       7648.51        63.47 o
  -2  -5   4         45.54         41.88         1.78 o
  -1  -5   4        157.60        145.13         3.21 o
   0  -5   4       1980.27       1994.68        25.86 o
   1  -5   4       6103.66       5727.99        32.12 o
   2  -5   4       1941.91       1868.74        16.42 o
   3  -5   4       2159.80       2013.51        18.40 o
   4  -5   4         29.44         26.05         2.68 o
   5  -5   4        391.12        391.24         7.88 o
   6  -5   4       1613.95       1562.63        16.98 o
   7  -5   4          4.21          2.95         2.32 o
   8  -5   4        267.68        286.43        15.26 o
   9  -5   4        299.37        282.29        16.23 o
  -9  -4   4        251.01        249.39        12.39 o
  -8  -4   4         76.90         66.40         6.78 o
  -7  -4   4       1010.04       1025.86        23.70 o
  -6  -4   4         74.22         63.17         4.38 o
  -5  -4   4        196.24        199.89         5.56 o
  -4  -4   4       5523.42       5365.51        30.85 o
  -3  -4   4        315.30        297.52         5.99 o
  -2  -4   4        840.80        830.46         8.42 o
  -1  -4   4       1872.60       1939.54        14.73 o
   0  -4   4       3941.37       3743.89        30.84 o
   1  -4   4         63.96         38.62         2.04 o
   2  -4   4       1588.19       1573.13        14.56 o
   3  -4   4        523.82        553.86         8.10 o
   4  -4   4       4144.31       4102.52        26.61 o
   5  -4   4        482.00        487.14         8.58 o
   6  -4   4       3889.23       3794.06        27.78 o
   7  -4   4        665.93        637.11        15.57 o
   8  -4   4        102.13         86.72        12.52 o
   9  -4   4        112.50        114.00        11.10 o
  -9  -3   4         17.40         11.73         5.55 o
  -8  -3   4        156.84        168.16         9.40 o
  -7  -3   4        992.27       1040.75        21.10 o
  -6  -3   4        396.35        393.05         8.20 o
  -5  -3   4       2759.28       2841.22        28.25 o
  -4  -3   4        813.30        800.68        12.21 o
  -3  -3   4       4069.81       4189.53        25.82 o
  -2  -3   4       5099.79       5109.23        23.61 o
  -1  -3   4       2676.22       2854.24        19.21 o
   0  -3   4        154.96        138.25         3.80 o
   1  -3   4       2943.68       2868.37        27.34 o
   2  -3   4       2071.28       1974.82        14.89 o
   3  -3   4       8244.71       8278.28        40.73 o
   4  -3   4       3771.22       3871.74        25.24 o
   5  -3   4       2089.79       2055.12        18.21 o
   6  -3   4        124.84        116.29         4.47 o
   7  -3   4        495.74        511.86        18.98 o
   8  -3   4        186.60        176.04        12.54 o
   9  -3   4        208.19        217.41        14.76 o
  -9  -2   4         40.91         29.55         9.11 o
  -8  -2   4       1064.99       1075.16        27.09 o
  -7  -2   4         97.07         70.65         5.75 o
  -6  -2   4        143.89        146.31         4.41 o
  -5  -2   4         35.06         38.93         2.23 o
  -4  -2   4       3509.28       3432.79        20.64 o
  -3  -2   4       5937.88       5966.31        30.20 o
  -2  -2   4       2255.76       2221.52        15.35 o
  -1  -2   4      12619.91      12697.84        58.81 o
   0  -2   4          1.68          6.61         1.72 o
   1  -2   4         64.49         99.93         5.02 o
   2  -2   4       2426.87       2451.09        29.44 o
   3  -2   4         53.38         69.60         3.05 o
   4  -2   4        343.52        329.45         6.86 o
   5  -2   4         29.69         28.91         2.59 o
   6  -2   4        631.21        602.89        14.02 o
   7  -2   4       2785.32       2714.17        45.87 o
   8  -2   4        949.16        977.14        38.20 o
   9  -2   4         49.09         61.42         8.85 o
 -10  -1   4          1.21         -7.38         6.44 o
  -9  -1   4          9.12          0.35         5.51 o
  -8  -1   4        338.85        307.56        10.56 o
  -7  -1   4       2813.79       2834.59        26.08 o
  -6  -1   4       1598.87       1658.99        14.66 o
  -5  -1   4        978.81       1000.39         9.94 o
  -4  -1   4        296.62        317.90         5.32 o
  -3  -1   4        827.88        882.14        12.26 o
  -2  -1   4       2169.44       2276.02        19.07 o
  -1  -1   4        410.25        496.54         6.56 o
   0  -1   4       1925.31       1917.46        61.51 o
   1  -1   4       3562.32       3613.14        99.38 o
   2  -1   4          6.79         15.00         2.58 o
   3  -1   4       1072.24       1045.50        21.15 o
   4  -1   4       3955.11       3923.62        33.97 o
   5  -1   4        655.29        691.18        14.37 o
   6  -1   4         12.43         12.99         3.64 o
   7  -1   4        389.75        376.37        17.34 o
   8  -1   4         42.66         36.94         7.52 o
   9  -1   4        403.72        387.53        20.51 o
 -10   0   4         34.61         37.32         7.98 o
  -9   0   4        231.74        238.59        11.33 o
  -8   0   4         62.91         62.76         4.95 o
  -7   0   4        703.00        701.41        12.35 o
  -6   0   4        391.93        383.59         7.98 o
  -5   0   4         65.29         64.27         2.46 o
  -4   0   4       2104.85       2094.40        14.62 o
  -3   0   4       7829.25       7967.89        50.59 o
  -2   0   4      20681.52      20400.91       112.47 o
  -1   0   4      17869.09      17894.96        78.46 o
   0   0   4       1776.83       1860.62        39.03 o
   1   0   4        606.17        659.25        14.31 o
   2   0   4       1125.67       1121.99        16.89 o
   3   0   4       1927.20       1786.88        46.23 o
   4   0   4        433.63        461.29        10.45 o
   5   0   4       3775.69       3706.87        49.85 o
   6   0   4         39.98         42.22         7.69 o
   7   0   4         16.29         14.27         5.49 o
   8   0   4         44.16         42.13         7.00 o
 -10   1   4       1887.97       1910.31        46.84 o
  -9   1   4        854.36        826.28        20.61 o
  -8   1   4        655.78        670.80        14.38 o
  -7   1   4       1555.03       1501.32        21.07 o
  -6   1   4         86.50         78.13         4.04 o
  -5   1   4         15.77         16.39         1.18 o
  -4   1   4       2267.32       2305.82        21.79 o
  -3   1   4       9333.21       9483.11        70.51 o
  -2   1   4        835.45        895.34         9.00 o
  -1   1   4       6715.95       6612.24        30.44 o
   0   1   4        428.43        418.07        15.71 o
   1   1   4      12856.09      12828.09       189.53 o
   2   1   4         87.05         61.98         3.10 o
   3   1   4          2.70          3.11         3.01 o
   4   1   4        209.03        191.64         7.47 o
   5   1   4        285.98        289.83        14.04 o
   6   1   4        209.98        168.25        18.76 o
   7   1   4        873.13        854.73        27.92 o
   8   1   4       1026.02       1053.22        35.31 o
 -10   2   4         11.11         10.81         3.43 o
  -9   2   4       1100.90       1160.10        20.83 o
  -8   2   4          4.48          1.77         3.54 o
  -7   2   4          2.29          0.22         3.37 o
  -6   2   4         18.59         21.07         3.34 o
  -5   2   4          8.72         15.12         1.27 o
  -4   2   4        639.52        623.52         9.48 o
  -3   2   4         60.95         58.04         2.48 o
  -2   2   4        171.56        149.69         7.38 o
  -1   2   4       8111.38       7806.74        50.05 o
   0   2   4       9530.96       9032.53        77.98 o
   1   2   4         49.17         48.03         2.99 o
   2   2   4        470.11        520.21        14.26 o
   3   2   4       1916.35       1970.37        30.47 o
   4   2   4        400.54        380.62        10.78 o
   5   2   4        953.59        909.69        25.94 o
   6   2   4        330.53        315.93        16.56 o
   7   2   4        472.95        489.81        18.39 o
   8   2   4          1.32          6.31         5.71 o
 -10   3   4        305.93        301.08        10.17 o
  -9   3   4        332.86        333.28        13.64 o
  -8   3   4          8.68          5.52         3.33 o
  -7   3   4        781.44        802.00        17.55 o
  -6   3   4       1924.23       1942.92        31.77 o
  -5   3   4        328.75        330.28        13.08 o
  -4   3   4         27.64         32.44         2.67 o
  -3   3   4       6588.02       6573.53       147.66 o
  -2   3   4         58.52         54.75         3.95 o
  -1   3   4         23.79         27.92         3.91 o
   0   3   4       1803.44       1752.26        23.78 o
   1   3   4        733.68        647.15        10.78 o
   2   3   4        227.07        264.80        10.82 o
   3   3   4        814.44        771.92        16.09 o
   4   3   4       1224.99       1244.22        27.43 o
   5   3   4         51.66         35.65         5.19 o
   6   3   4        154.84        147.94        10.00 o
   7   3   4       2181.27       2262.72        51.48 o
 -10   4   4       3050.75       3059.97        56.18 o
  -9   4   4        974.12        979.48        29.33 o
  -8   4   4        145.55        156.83         8.57 o
  -7   4   4        378.20        377.13        12.11 o
  -6   4   4       1948.40       1920.43        32.28 o
  -5   4   4        137.00        141.90         8.36 o
  -4   4   4         95.38         95.47         3.74 o
  -3   4   4        850.83        862.79        31.26 o
  -2   4   4        901.18        946.66        18.58 o
  -1   4   4        402.46        391.78         6.29 o
   0   4   4         41.39         38.93         2.73 o
   1   4   4       3799.49       3677.86        27.05 o
   2   4   4        363.61        328.79        11.56 o
   3   4   4         33.79         39.42         4.70 o
   4   4   4        211.97        188.19         9.93 o
   5   4   4         78.91         71.72         6.89 o
   6   4   4        418.26        417.35        16.42 o
   7   4   4        695.40        664.21        22.04 o
 -10   5   4        161.02        145.51        12.65 o
  -9   5   4        684.30        707.39        25.25 o
  -8   5   4          0.19         -0.04         3.20 o
  -7   5   4       1802.91       1828.02        28.49 o
  -6   5   4        791.68        774.70        14.77 o
  -5   5   4        372.66        372.13         9.94 o
  -4   5   4        789.31        792.92        17.83 o
  -3   5   4        184.06        177.91         6.54 o
  -2   5   4       1854.70       1787.26        20.44 o
  -1   5   4       1681.75       1622.05        16.23 o
   0   5   4       8415.88       8036.09        43.06 o
   1   5   4         18.79         17.02         2.24 o
   2   5   4       6438.51       6273.36        51.68 o
   3   5   4         31.48         38.08         4.17 o
   4   5   4       1475.09       1470.58        27.52 o
   5   5   4         41.41         56.08         7.85 o
   6   5   4        579.24        564.41        19.35 o
 -10   6   4        512.14        536.90        30.35 o
  -9   6   4        802.42        826.52        28.05 o
  -8   6   4        424.81        413.47        14.50 o
  -7   6   4         58.45         55.65         5.56 o
  -6   6   4        591.19        564.34        13.17 o
  -5   6   4       2245.50       2178.26        31.46 o
  -4   6   4          2.15          9.11         2.91 o
  -3   6   4        367.47        375.82         9.95 o
  -2   6   4       2027.91       1962.66        22.97 o
  -1   6   4        112.21        111.55         4.97 o
   0   6   4         10.04          9.94         2.13 o
   1   6   4        381.30        366.34         8.58 o
   2   6   4       1854.25       1813.85        25.84 o
   3   6   4       1857.44       1806.81        24.53 o
   4   6   4        167.29        159.95        11.64 o
   5   6   4          0.79         -0.34         4.58 o
   6   6   4         50.94         40.71         6.28 o
 -10   7   4        597.79        549.22        24.42 o
  -9   7   4        179.16        169.30        13.37 o
  -8   7   4        912.53        894.84        25.93 o
  -7   7   4        209.98        202.91         8.71 o
  -6   7   4        306.70        288.62         9.85 o
  -5   7   4         28.94         22.03         3.71 o
  -4   7   4        259.34        263.91         8.97 o
  -3   7   4        222.70        224.35         8.45 o
  -2   7   4       1408.39       1475.68        22.27 o
  -1   7   4         49.72         56.81         4.12 o
   0   7   4       3778.24       3674.56        31.07 o
   1   7   4       3602.80       3575.11        38.99 o
   2   7   4        265.79        253.55        10.48 o
   3   7   4        196.28        192.01        10.38 o
   4   7   4        888.91        901.29        22.85 o
   5   7   4        599.35        596.35        19.76 o
  -9   8   4         29.44         24.13         6.23 o
  -8   8   4         27.00         14.60         5.04 o
  -7   8   4        856.54        876.57        18.38 o
  -6   8   4        811.96        821.34        17.93 o
  -5   8   4          8.34         17.25         4.39 o
  -4   8   4         69.36         70.23         6.09 o
  -3   8   4        863.52        855.36        16.66 o
  -2   8   4        108.08        114.42         6.32 o
  -1   8   4        449.33        466.70        13.56 o
   0   8   4        327.28        327.57        11.07 o
   1   8   4          0.55         -1.00         3.28 o
   2   8   4        562.96        563.82        13.88 o
   3   8   4         40.40         52.07         6.46 o
   4   8   4       3858.64       3781.96        49.87 o
  -9   9   4       1549.21       1579.53        67.45 o
  -8   9   4        298.54        308.32        13.73 o
  -7   9   4        180.41        175.42         8.89 o
  -6   9   4        408.11        399.86        12.66 o
  -5   9   4          0.11          4.02         3.48 o
  -4   9   4        160.49        162.96         7.88 o
  -3   9   4         24.41         14.81         3.47 o
  -2   9   4          4.29          6.35         7.18 o
  -1   9   4         99.81         98.46         6.99 o
   0   9   4        191.59        164.29        20.64 o
   1   9   4         24.57         21.69         5.78 o
   2   9   4         24.90         25.29         6.98 o
   3   9   4        926.29        899.46        27.99 o
  -8  10   4        340.81        342.13        14.94 o
  -7  10   4         61.59         64.09         6.08 o
  -6  10   4        826.14        825.70        21.21 o
  -5  10   4       1068.07       1075.23        21.23 o
  -4  10   4         73.66         82.91         7.25 o
  -3  10   4       1886.62       1890.20        31.86 o
  -2  10   4         30.23         36.30         4.99 o
  -1  10   4        226.28        227.55        10.78 o
   0  10   4        795.47        805.01        30.57 o
   1  10   4       1060.48       1041.30        29.88 o
   2  10   4        217.44        211.97        20.99 o
  -7  11   4        416.25        420.43        14.41 o
  -6  11   4         98.37         96.29         7.08 o
  -5  11   4          9.99         12.28         6.50 o
  -4  11   4        285.47        274.30        18.76 o
  -3  11   4        805.21        797.51        21.20 o
  -2  11   4         18.62         16.14         4.65 o
  -1  11   4        700.26        701.60        36.59 o
   0  11   4       1122.04       1095.09        32.34 o
   1  11   4         10.53          0.74         5.74 o
  -6  12   4         15.28         24.60         5.65 o
  -5  12   4         61.72         78.22         7.95 o
  -4  12   4        536.15        545.95        28.52 o
  -3  12   4       1275.86       1306.14        36.71 o
  -2  12   4        675.25        700.37        26.28 o
  -1  12   4          2.08          0.58         5.07 o
   2 -15   5        298.52        275.27        25.09 o
   3 -15   5         11.97          1.17         8.54 o
   4 -15   5         59.40         55.50         6.81 o
  -1 -14   5       1768.44       1792.60        54.26 o
   0 -14   5        114.95         88.18        10.13 o
   1 -14   5        857.91        861.25        23.38 o
   2 -14   5       1091.72       1122.60        32.74 o
   3 -14   5        151.26        133.22         9.37 o
   4 -14   5         52.00         40.87         7.50 o
   5 -14   5         72.51         67.06         6.89 o
   6 -14   5         66.10         64.68         8.69 o
  -2 -13   5        245.03        235.82        23.25 o
  -1 -13   5         94.16         83.73         8.05 o
   0 -13   5        199.00        194.04        10.94 o
   1 -13   5       1447.27       1465.83        29.01 o
   2 -13   5         61.84         61.45         8.42 o
   3 -13   5       1728.08       1788.63        31.70 o
   4 -13   5         19.08         16.18         4.35 o
   5 -13   5          0.70          3.89         5.21 o
   6 -13   5          3.38         -0.84         5.47 o
   7 -13   5        702.06        702.65        49.33 o
  -4 -12   5         82.48         73.92         7.25 o
  -3 -12   5         29.08         20.12         4.21 o
  -2 -12   5         33.04         22.17         5.93 o
  -1 -12   5       1440.10       1460.10        35.16 o
   0 -12   5        535.75        544.73        18.84 o
   1 -12   5       1013.41       1038.78        23.29 o
   2 -12   5       1899.05       1936.64        39.68 o
   3 -12   5         59.34         65.54         6.43 o
   4 -12   5          0.48          8.68         4.54 o
   5 -12   5        420.29        433.53        15.22 o
   6 -12   5         60.31         58.83         6.21 o
   7 -12   5          2.14         -4.95         5.03 o
   8 -12   5        381.06        373.90        18.64 o
  -5 -11   5         24.44         16.13         7.77 o
  -4 -11   5        319.88        330.91        14.16 o
  -3 -11   5        463.92        461.85        15.08 o
  -2 -11   5         69.32         76.85         6.75 o
  -1 -11   5       3203.59       3207.73        48.91 o
   0 -11   5        628.90        643.39        19.60 o
   1 -11   5        532.55        556.47        16.07 o
   2 -11   5       1978.45       2006.18        38.84 o
   3 -11   5        916.24        921.62        20.58 o
   4 -11   5       4554.48       4520.31        48.61 o
   5 -11   5        262.86        257.27        11.08 o
   6 -11   5         42.66         39.85         5.48 o
   7 -11   5        161.89        156.73        11.61 o
   8 -11   5         85.49         90.60         9.30 o
  -5 -10   5         74.48         79.65         7.16 o
  -4 -10   5         66.19         62.48         6.05 o
  -3 -10   5        857.42        841.09        19.07 o
  -2 -10   5        309.01        297.21         9.59 o
  -1 -10   5         57.85         66.62         6.19 o
   0 -10   5        405.06        436.91        17.32 o
   1 -10   5         34.06         27.32         5.37 o
   2 -10   5       2011.92       2133.25        36.03 o
   3 -10   5       5470.67       5460.38        70.24 o
   4 -10   5         22.93         19.24         4.11 o
   5 -10   5        186.28        183.62         9.04 o
   6 -10   5        750.31        756.57        18.09 o
   7 -10   5         16.68         13.94         4.73 o
   8 -10   5        308.52        296.06        12.23 o
   9 -10   5        821.32        855.00        22.13 o
  -6  -9   5          1.28          7.24         7.61 o
  -5  -9   5        911.56        892.84        22.35 o
  -4  -9   5       1270.77       1277.54        22.95 o
  -3  -9   5         29.30         39.30         3.82 o
  -2  -9   5        269.47        307.09         9.19 o
  -1  -9   5        271.18        243.80         9.80 o
   0  -9   5       4843.73       4996.07        71.03 o
   1  -9   5         70.56         61.72         5.82 o
   2  -9   5        735.17        747.65        20.64 o
   3  -9   5        552.61        565.60        14.44 o
   4  -9   5        888.30        893.99        14.05 o
   5  -9   5        234.05        235.31         9.78 o
   6  -9   5        407.93        407.09        10.58 o
   7  -9   5        188.79        169.22        10.36 o
   8  -9   5        118.39        126.44         7.26 o
   9  -9   5        125.58        135.47        11.58 o
  -7  -8   5        353.14        356.16        25.95 o
  -6  -8   5        644.78        634.58        17.38 o
  -5  -8   5         28.44         42.08         4.18 o
  -4  -8   5         28.88         41.11         4.49 o
  -3  -8   5        213.12        218.04         6.12 o
  -2  -8   5        107.94        106.88         4.87 o
  -1  -8   5       1119.81       1112.96        13.62 o
   0  -8   5         29.79         21.32         2.83 o
   1  -8   5       1489.36       1521.88        27.82 o
   2  -8   5        110.10         97.11         6.01 o
   3  -8   5         42.82         36.87         4.42 o
   4  -8   5       2887.88       2898.21        39.76 o
   5  -8   5       1315.23       1340.52        18.11 o
   6  -8   5         66.01         63.82         4.47 o
   7  -8   5        176.16        171.80         7.72 o
   8  -8   5         22.77         24.39         3.85 o
   9  -8   5        474.49        464.99        20.75 o
  -7  -7   5        222.83        214.58        13.62 o
  -6  -7   5       1936.54       1904.08        24.96 o
  -5  -7   5          7.24          4.88         3.47 o
  -4  -7   5       5474.22       5409.71        39.51 o
  -3  -7   5        604.40        643.01        10.82 o
  -2  -7   5        146.92        152.98         5.51 o
  -1  -7   5       3176.87       3091.11        37.98 o
   0  -7   5       1015.76       1000.78        17.14 o
   1  -7   5       1731.93       1692.71        22.76 o
   2  -7   5       3201.84       3406.58        33.50 o
   3  -7   5       3960.57       3884.13        29.81 o
   4  -7   5         70.88         62.86         4.02 o
   5  -7   5       4223.29       4107.00        39.26 o
   6  -7   5          1.37          0.82         2.24 o
   7  -7   5        330.38        328.77        10.15 o
   8  -7   5        359.50        352.74        13.27 o
   9  -7   5         30.86         33.25         6.89 o
  -8  -6   5         44.66         47.93         5.82 o
  -7  -6   5         68.67         66.07         7.26 o
  -6  -6   5        318.23        305.21         9.55 o
  -5  -6   5       1030.66       1014.48        16.30 o
  -4  -6   5        207.80        232.30         6.47 o
  -3  -6   5         23.79         22.34         2.26 o
  -2  -6   5       1188.62       1199.56        12.96 o
  -1  -6   5        148.63        152.34         4.18 o
   0  -6   5       1195.21       1202.63        22.53 o
   1  -6   5       7281.83       7132.02        51.28 o
   2  -6   5        556.83        573.38        10.97 o
   3  -6   5        807.08        802.16        11.72 o
   4  -6   5        178.32        180.32         5.96 o
   5  -6   5       2015.26       2051.83        43.28 o
   6  -6   5       3470.14       3491.57        39.33 o
   7  -6   5        154.51        156.43         6.94 o
   8  -6   5         16.54         13.36         5.17 o
   9  -6   5        166.81        161.83        12.68 o
  -8  -5   5       3345.95       3366.24        43.46 o
  -7  -5   5        866.43        888.04        20.24 o
  -6  -5   5       2887.64       2795.54        28.55 o
  -5  -5   5       1043.19       1034.14        15.78 o
  -4  -5   5        184.67        181.24         5.36 o
  -3  -5   5          3.13          6.52         1.64 o
  -2  -5   5          3.33          3.91         1.25 o
  -1  -5   5        742.24        733.21         7.47 o
   0  -5   5       3946.57       3908.40        40.67 o
   1  -5   5       1022.08       1034.95        19.14 o
   2  -5   5        746.85        807.35        12.88 o
   3  -5   5       4623.48       4550.09        28.42 o
   4  -5   5       1216.24       1165.11        13.57 o
   5  -5   5        221.46        229.11         8.42 o
   6  -5   5         46.85         52.08         3.53 o
   7  -5   5          8.20          9.99         3.98 o
   8  -5   5        259.90        290.93        15.76 o
   9  -5   5         32.11         37.57         7.42 o
  -9  -4   5        648.93        673.68        19.72 o
  -8  -4   5        655.54        661.57        18.45 o
  -7  -4   5         83.19         87.56         7.10 o
  -6  -4   5        122.56        119.65         5.52 o
  -5  -4   5        450.75        444.93        17.19 o
  -4  -4   5       2872.02       2912.29        27.50 o
  -3  -4   5       6985.45       7190.60        39.21 o
  -2  -4   5          1.40          6.86         1.48 o
  -1  -4   5         65.01         64.30         1.49 o
   0  -4   5       2386.65       2394.69        19.62 o
   1  -4   5          3.54          8.15         1.93 o
   2  -4   5       4045.53       4208.34        28.92 o
   3  -4   5        170.51        162.82         4.71 o
   4  -4   5       2137.49       2130.69        18.61 o
   5  -4   5        246.44        243.29         6.45 o
   6  -4   5        448.21        428.32         8.88 o
   7  -4   5       3042.73       3055.20        44.25 o
   8  -4   5        845.37        845.33        26.79 o
   9  -4   5        307.71        298.62        17.35 o
  -9  -3   5        108.15        111.27         8.33 o
  -8  -3   5        226.31        229.47        11.13 o
  -7  -3   5       2141.82       2125.36        36.26 o
  -6  -3   5       2733.17       2689.67        23.46 o
  -5  -3   5       1800.53       1756.25        15.94 o
  -4  -3   5       2040.11       2132.20        12.40 o
  -3  -3   5        742.04        721.17         8.81 o
  -2  -3   5       1784.05       1859.09        21.26 o
  -1  -3   5       1050.85       1028.25         7.78 o
   0  -3   5        662.98        735.70         9.74 o
   1  -3   5         46.57         41.36         2.58 o
   2  -3   5        134.03        144.82         4.80 o
   3  -3   5          1.03          2.31         2.46 o
   4  -3   5        635.55        626.54         9.47 o
   5  -3   5         15.88         14.66         2.86 o
   6  -3   5       4165.37       4099.74        35.52 o
   7  -3   5        750.29        730.63        24.65 o
   8  -3   5       2285.53       2286.80        45.56 o
   9  -3   5          7.87          8.49         6.12 o
  -9  -2   5        369.69        401.60        14.76 o
  -8  -2   5        327.72        337.56        12.76 o
  -7  -2   5       4023.10       3979.54        46.46 o
  -6  -2   5         34.62         34.32         3.44 o
  -5  -2   5       1055.62       1061.17         9.92 o
  -4  -2   5        391.79        382.36         6.27 o
  -3  -2   5       4021.15       4088.78        28.87 o
  -2  -2   5       6512.56       6468.10        41.62 o
  -1  -2   5         26.32         48.34         2.35 o
   0  -2   5        110.41         98.97         4.58 o
   1  -2   5       1870.00       1924.85        99.87 o
   2  -2   5          6.01         22.86         2.95 o
   3  -2   5       2735.15       2769.43        28.65 o
   4  -2   5        562.78        570.55        16.37 o
   5  -2   5        216.32        212.71         8.65 o
   6  -2   5         98.07         94.83         8.02 o
   7  -2   5        341.51        345.24        16.72 o
   8  -2   5          8.46          0.69         5.36 o
   9  -2   5        106.26        109.17        27.67 o
 -10  -1   5          2.64          4.05         5.23 o
  -9  -1   5        172.92        174.08        21.51 o
  -8  -1   5       1023.61       1021.01        18.96 o
  -7  -1   5        225.22        222.04         6.95 o
  -6  -1   5        578.05        582.71        10.02 o
  -5  -1   5       4999.74       4880.55        41.56 o
  -4  -1   5       2209.44       2249.73        19.03 o
  -3  -1   5        302.41        322.44         5.94 o
  -2  -1   5        563.12        629.58        10.01 o
  -1  -1   5          5.41         12.71         1.81 o
   0  -1   5        720.66        744.02        21.77 o
   1  -1   5        278.03        312.72        10.42 o
   2  -1   5       9440.34       9395.40       129.85 o
   3  -1   5      12752.96      12393.06       171.47 o
   4  -1   5        697.22        698.43        13.79 o
   5  -1   5        654.12        659.97        20.17 o
   6  -1   5       1751.11       1718.99        35.79 o
   7  -1   5       3104.04       3112.65        52.73 o
   8  -1   5          6.15          5.86         5.71 o
 -10   0   5        684.96        683.15        31.84 o
  -9   0   5        254.99        236.29        13.70 o
  -8   0   5        232.20        240.65         9.14 o
  -7   0   5         34.79         35.34         3.93 o
  -6   0   5       1740.82       1735.77        21.13 o
  -5   0   5         77.14         82.58         3.12 o
  -4   0   5       3805.20       3804.84        27.23 o
  -3   0   5        511.36        513.77        11.93 o
  -2   0   5        115.36        117.25         3.89 o
  -1   0   5       2786.68       2721.55        31.39 o
   0   0   5       2426.14       2419.70        30.76 o
   1   0   5       2542.16       2548.33        78.99 o
   2   0   5       2303.03       2176.52        27.80 o
   3   0   5        151.35        155.47         6.85 o
   4   0   5         72.35         95.40         5.76 o
   5   0   5       1257.94       1185.70        28.34 o
   6   0   5        376.57        360.59        16.93 o
   7   0   5       1071.94       1080.79        31.52 o
   8   0   5        366.99        376.77        20.30 o
 -10   1   5        123.46        133.84         9.20 o
  -9   1   5          7.77          8.80         4.04 o
  -8   1   5        494.37        509.80        14.73 o
  -7   1   5        404.32        413.46        10.84 o
  -6   1   5         69.06         67.88         3.93 o
  -5   1   5        631.46        636.75        13.29 o
  -4   1   5       1452.22       1444.62        19.42 o
  -3   1   5        101.06        106.85         3.60 o
  -2   1   5       1531.52       1559.71        13.53 o
  -1   1   5       1254.47       1248.73        19.11 o
   0   1   5       3307.65       3481.81        39.70 o
   1   1   5       2897.52       2954.85        75.55 o
   2   1   5          0.74          1.86         0.95 o
   3   1   5        886.68        937.03        17.20 o
   4   1   5       1676.64       1788.01        45.23 o
   5   1   5         30.96         34.80        10.78 o
   6   1   5        162.34        148.15        12.02 o
   7   1   5       1465.38       1458.03        38.14 o
   8   1   5        237.99        252.06        14.48 o
 -10   2   5       1135.97       1159.68        30.99 o
  -9   2   5        648.64        704.90        19.27 o
  -8   2   5        159.12        159.19         8.30 o
  -7   2   5        135.28        122.98         6.63 o
  -6   2   5         81.82         76.23         4.48 o
  -5   2   5       3503.62       3532.04        31.81 o
  -4   2   5       7790.38       7779.21        44.59 o
  -3   2   5        903.39        843.42        19.95 o
  -2   2   5        819.58        792.40        11.01 o
  -1   2   5         27.44         33.08         3.99 o
   0   2   5        978.73        979.39        17.74 o
   1   2   5         44.20         55.67         5.65 o
   2   2   5        122.49        124.25        14.58 o
   3   2   5       2474.39       2549.49        36.37 o
   4   2   5        167.12        162.52         7.85 o
   5   2   5       1982.95       1918.25        39.72 o
   6   2   5        237.68        233.54        15.21 o
   7   2   5       1051.92        993.33        33.89 o
 -10   3   5        458.07        450.42        21.44 o
  -9   3   5        437.09        448.02        28.68 o
  -8   3   5        487.44        539.78        33.61 o
  -7   3   5         23.32         23.77         4.32 o
  -6   3   5       2839.32       2858.29        35.43 o
  -5   3   5       5900.87       5955.91        70.71 o
  -4   3   5        172.89        174.02         4.63 o
  -3   3   5        283.12        293.52        11.01 o
  -2   3   5       3853.90       3687.93        33.69 o
  -1   3   5       7820.32       7199.69        72.86 o
   0   3   5       3537.17       3433.02        41.73 o
   1   3   5        624.28        583.09        15.26 o
   2   3   5         35.37         44.53         7.20 o
   3   3   5         28.42         27.40         4.56 o
   4   3   5        844.22        809.60        24.99 o
   5   3   5         24.99         15.35         4.57 o
   6   3   5        245.47        238.24        13.02 o
   7   3   5        148.35        131.26        10.74 o
 -10   4   5         93.10        107.29        11.15 o
  -9   4   5        124.43        116.16        11.32 o
  -8   4   5       1497.23       1425.84        49.12 o
  -7   4   5        371.88        364.08        15.32 o
  -6   4   5          8.89         18.63         4.55 o
  -5   4   5        700.77        666.57        11.06 o
  -4   4   5        863.98        854.72        24.70 o
  -3   4   5       2570.01       2407.84        35.03 o
  -2   4   5         23.94         22.67         3.64 o
  -1   4   5       1093.26       1072.43        12.08 o
   0   4   5       3149.03       2984.86        24.66 o
   1   4   5        441.76        421.30         8.51 o
   2   4   5         52.36         55.46         4.96 o
   3   4   5       2806.20       2945.70        44.94 o
   4   4   5       3768.56       3861.30        51.98 o
   5   4   5         39.61         39.89         5.80 o
   6   4   5        773.11        757.30        22.80 o
 -10   5   5        118.98        121.79        12.24 o
  -9   5   5       1381.65       1372.55        36.66 o
  -8   5   5        369.08        357.35        13.80 o
  -7   5   5       2976.68       3066.89        48.96 o
  -6   5   5        195.88        206.67        12.50 o
  -5   5   5        612.30        626.85        18.79 o
  -4   5   5       1974.40       1937.30        68.55 o
  -3   5   5        502.93        505.65        13.43 o
  -2   5   5        159.90        146.74         6.61 o
  -1   5   5       3476.39       3413.98        24.25 o
   0   5   5       3552.78       3407.94        27.85 o
   1   5   5        819.69        806.67        13.85 o
   2   5   5        511.15        534.83        14.06 o
   3   5   5        172.08        188.07         8.19 o
   4   5   5        417.51        437.16        15.76 o
   5   5   5        466.79        471.99        17.53 o
   6   5   5        129.93        119.42        10.05 o
 -10   6   5          1.19         -3.76         5.23 o
  -9   6   5          2.70         -2.04         4.94 o
  -8   6   5         19.68         11.59         3.86 o
  -7   6   5       1293.69       1310.69        26.48 o
  -6   6   5        299.24        276.99        13.61 o
  -5   6   5       1342.29       1370.66        31.69 o
  -4   6   5        170.40        175.02         8.65 o
  -3   6   5       1303.12       1333.59        23.16 o
  -2   6   5          2.99          6.64         3.03 o
  -1   6   5       1393.17       1412.98        18.67 o
   0   6   5        283.80        289.60         7.26 o
   1   6   5       1120.34       1046.62        19.09 o
   2   6   5       4043.20       4008.33        42.38 o
   3   6   5         51.24         51.17         6.79 o
   4   6   5        978.54        978.71        24.06 o
   5   6   5        175.77        173.65        11.27 o
  -9   7   5        326.86        339.01        18.89 o
  -8   7   5       2168.59       2130.13        35.67 o
  -7   7   5        794.06        813.85        20.92 o
  -6   7   5        343.92        349.78        13.37 o
  -5   7   5          0.49         -2.57         4.01 o
  -4   7   5          6.53          9.97         3.80 o
  -3   7   5        838.27        806.52        18.61 o
  -2   7   5         61.06         66.50         7.77 o
  -1   7   5        489.64        472.38        13.56 o
   0   7   5          8.76         15.17         3.32 o
   1   7   5         71.58         66.42         5.21 o
   2   7   5        123.77        103.05         7.00 o
   3   7   5        344.51        344.48        20.81 o
   4   7   5        541.26        536.26        18.53 o
  -9   8   5         27.48         21.95         7.03 o
  -8   8   5       1369.25       1439.59        43.73 o
  -7   8   5         52.77         56.96         6.34 o
  -6   8   5         73.95         71.57         6.80 o
  -5   8   5       2865.97       2979.42        48.86 o
  -4   8   5       6137.64       6351.50        74.14 o
  -3   8   5        253.74        257.20        11.23 o
  -2   8   5       1854.04       1847.08        26.19 o
  -1   8   5       1157.72       1133.40        33.78 o
   0   8   5       3680.78       3549.92        52.92 o
   1   8   5        109.25        106.21         7.81 o
   2   8   5        254.42        239.74        11.54 o
   3   8   5          5.20          2.76         5.85 o
  -8   9   5         89.32         86.48        11.62 o
  -7   9   5       1009.59        997.90        24.92 o
  -6   9   5        914.30        933.92        23.26 o
  -5   9   5        122.43        102.77         9.60 o
  -4   9   5        222.73        220.43        10.95 o
  -3   9   5         14.61         18.03         4.32 o
  -2   9   5         24.86         21.49         4.07 o
  -1   9   5       1010.75       1041.37        22.26 o
   0   9   5        170.73        162.44        16.96 o
   1   9   5        400.80        368.30        38.32 o
   2   9   5         71.79         73.49        17.12 o
  -8  10   5        356.74        359.29        15.90 o
  -7  10   5        150.17        156.27        10.49 o
  -6  10   5       3178.89       3174.89        45.84 o
  -5  10   5       1515.81       1499.10        46.97 o
  -4  10   5       1314.23       1329.78        27.83 o
  -3  10   5       1058.92       1076.06        30.45 o
  -2  10   5         14.12          7.41         5.48 o
  -1  10   5        179.56        180.96        13.43 o
   0  10   5        759.09        726.94        25.60 o
   1  10   5        906.64        869.88        33.02 o
  -6  11   5          4.02         -3.73         4.64 o
  -5  11   5        221.47        248.77        12.80 o
  -4  11   5        520.93        538.04        18.37 o
  -3  11   5         41.10         42.02         5.82 o
  -2  11   5        455.83        493.49        22.39 o
  -1  11   5        912.53        890.22        29.79 o
   0  11   5        501.87        486.67        22.10 o
   1 -15   6        174.69        171.05        11.53 o
   2 -15   6        316.86        321.75        18.60 o
   3 -15   6         79.91         67.96         9.52 o
   4 -15   6         47.62         59.26         9.43 o
  -1 -14   6        549.80        571.65        24.38 o
   0 -14   6        943.49        947.46        24.63 o
   1 -14   6       1459.78       1474.89        32.52 o
   2 -14   6        280.48        295.01        16.84 o
   3 -14   6        298.48        330.98        17.98 o
   4 -14   6        298.08        302.59        13.81 o
   5 -14   6        165.63        161.32        10.47 o
   6 -14   6         77.27         64.44         8.75 o
  -3 -13   6        580.54        607.98        43.19 o
  -2 -13   6       1758.21       1818.28        44.23 o
  -1 -13   6        947.50        993.19        24.04 o
   0 -13   6          2.13          5.09         6.33 o
   1 -13   6         13.79          7.22         4.90 o
   2 -13   6         22.37         12.59         5.56 o
   3 -13   6          0.37         -8.36         8.03 o
   4 -13   6        108.89         93.39         9.24 o
   5 -13   6       1436.15       1463.23        29.08 o
   6 -13   6       1301.31       1288.69        27.51 o
   7 -13   6        269.45        259.08        15.96 o
  -4 -12   6         12.24          5.88        11.49 o
  -3 -12   6        112.18        112.72        10.85 o
  -2 -12   6          1.93         -0.12        10.30 o
  -1 -12   6       1085.55       1126.69        24.38 o
   0 -12   6          0.16         -1.74         4.92 o
   1 -12   6         52.80         54.20         6.29 o
   2 -12   6          2.70         -8.40         6.31 o
   3 -12   6       1087.44       1084.93        23.64 o
   4 -12   6       1958.79       2011.08        32.73 o
   5 -12   6        470.56        500.14        16.34 o
   6 -12   6        477.50        469.77        15.90 o
   7 -12   6        182.19        176.95        12.92 o
  -5 -11   6       1524.41       1512.66        60.03 o
  -4 -11   6        310.91        298.28        16.27 o
  -3 -11   6         33.73         32.89         7.01 o
  -2 -11   6         30.50         32.60         5.26 o
  -1 -11   6         49.56         54.81         6.28 o
   0 -11   6         81.20         78.59         6.86 o
   1 -11   6        192.75        171.58        12.70 o
   2 -11   6        659.53        660.06        22.01 o
   3 -11   6       1035.75       1019.24        21.84 o
   4 -11   6        696.48        663.08        17.74 o
   5 -11   6        193.91        191.91        12.02 o
   6 -11   6          2.46          9.33         3.95 o
   7 -11   6         59.23         68.57         8.84 o
   8 -11   6        262.60        265.33        13.15 o
  -6 -10   6       1148.26       1189.35        47.16 o
  -5 -10   6        372.93        372.52        27.37 o
  -4 -10   6        431.81        425.89        13.74 o
  -3 -10   6         22.30         30.04         4.77 o
  -2 -10   6        232.65        245.45        10.58 o
  -1 -10   6       1879.27       1910.17        48.16 o
   0 -10   6         15.44         15.35         4.39 o
   1 -10   6         64.03         65.63         7.79 o
   2 -10   6         52.46         55.98         6.93 o
   3 -10   6        218.60        239.31        10.24 o
   4 -10   6       1163.34       1148.23        31.04 o
   5 -10   6        980.14        992.87        20.95 o
   6 -10   6        108.80        108.71         7.31 o
   7 -10   6        279.24        253.32        14.78 o
   8 -10   6        471.10        473.91        13.72 o
  -6  -9   6        189.65        189.99        20.97 o
  -5  -9   6        240.87        227.49        13.22 o
  -4  -9   6        223.37        217.41         9.47 o
  -3  -9   6       1624.87       1616.38        20.88 o
  -2  -9   6       4350.44       4518.89        69.79 o
  -1  -9   6         84.02         81.23         6.25 o
   0  -9   6        278.14        257.51        10.10 o
   1  -9   6       2537.24       2562.60        36.00 o
   2  -9   6       2485.26       2380.88        38.10 o
   3  -9   6        125.60        118.52         7.54 o
   4  -9   6         89.25         95.34         6.55 o
   5  -9   6         79.33         90.00         6.00 o
   6  -9   6         18.11         19.35         3.00 o
   7  -9   6       2000.80       2081.98        40.27 o
   8  -9   6        244.28        248.43         9.94 o
   9  -9   6       1589.59       1645.13        39.17 o
  -7  -8   6         80.62         96.36         9.86 o
  -6  -8   6        605.31        577.29        21.15 o
  -5  -8   6       1661.68       1687.02        55.72 o
  -4  -8   6       1525.08       1524.99        23.10 o
  -3  -8   6        120.15        139.11         6.10 o
  -2  -8   6        659.82        677.74        18.13 o
  -1  -8   6        408.65        396.96        11.59 o
   0  -8   6       1337.53       1327.09        21.40 o
   1  -8   6        594.07        570.18        14.14 o
   2  -8   6        212.58        214.24        11.00 o
   3  -8   6        440.57        417.29        12.10 o
   4  -8   6          9.89         10.87         2.67 o
   5  -8   6       1808.39       1813.43        26.41 o
   6  -8   6       4492.62       4446.99        51.34 o
   7  -8   6        704.32        720.37        15.44 o
   8  -8   6        314.88        311.73        13.01 o
   9  -8   6         92.06         86.44        11.86 o
  -7  -7   6         25.67         23.45        15.49 o
  -6  -7   6        753.82        759.78        18.30 o
  -5  -7   6         15.55         22.50         3.95 o
  -4  -7   6       3560.66       3479.31        29.11 o
  -3  -7   6          1.20          4.86         1.92 o
  -2  -7   6        239.78        245.62         5.89 o
  -1  -7   6        133.14        133.02         7.64 o
   0  -7   6        144.80        137.79         9.44 o
   1  -7   6         50.29         57.85         5.15 o
   2  -7   6       2357.08       2247.11        39.04 o
   3  -7   6        272.87        225.09         6.51 o
   4  -7   6        548.96        549.70         9.93 o
   5  -7   6       5979.03       6004.74       106.32 o
   6  -7   6        582.32        565.39        11.14 o
   7  -7   6        259.59        256.26         9.19 o
   8  -7   6        606.74        583.85        22.02 o
   9  -7   6        251.29        243.33        15.81 o
  -8  -6   6        536.74        551.33        21.97 o
  -7  -6   6         11.66         12.83         3.63 o
  -6  -6   6         10.84          8.51         2.73 o
  -5  -6   6        313.16        299.19         8.90 o
  -4  -6   6        942.20        954.26        11.48 o
  -3  -6   6       3639.52       3618.49        34.47 o
  -2  -6   6       1087.40       1036.74        15.55 o
  -1  -6   6        168.77        153.96         6.94 o
   0  -6   6       4596.06       4512.93        36.31 o
   1  -6   6        386.24        413.51         9.95 o
   2  -6   6       3637.40       3531.87        26.05 o
   3  -6   6        172.43        171.34         5.18 o
   4  -6   6        825.48        778.35        13.03 o
   5  -6   6        470.01        452.12         9.74 o
   6  -6   6         98.70        103.01         4.91 o
   7  -6   6        501.37        499.67        18.79 o
   8  -6   6         19.32         22.33         5.85 o
   9  -6   6       1528.69       1553.49        39.07 o
  -8  -5   6          0.26         -2.03         4.98 o
  -7  -5   6        453.23        447.94        14.27 o
  -6  -5   6        100.79         99.10         5.40 o
  -5  -5   6        915.50        955.66        17.05 o
  -4  -5   6       1417.37       1428.43        16.94 o
  -3  -5   6         96.47         94.39         3.00 o
  -2  -5   6         49.77         53.00         3.34 o
  -1  -5   6         77.00         71.12         3.38 o
   0  -5   6        400.15        408.60         7.89 o
   1  -5   6      10209.46      10070.88        45.24 o
   2  -5   6        209.15        230.55         6.10 o
   3  -5   6        905.50        930.06        13.52 o
   4  -5   6        376.28        381.54         8.58 o
   5  -5   6        167.34        180.43         6.04 o
   6  -5   6       2153.49       2110.31        31.89 o
   7  -5   6         79.06         70.55         7.59 o
   8  -5   6         85.04         87.00         9.68 o
   9  -5   6         62.73         69.43        10.76 o
  -9  -4   6         17.44         20.28         4.59 o
  -8  -4   6         46.40         53.55         8.33 o
  -7  -4   6         35.81         25.75         4.36 o
  -6  -4   6          1.41          7.24         2.62 o
  -5  -4   6       1488.02       1489.62        16.59 o
  -4  -4   6        456.36        419.58         7.26 o
  -3  -4   6        189.54        181.01         3.51 o
  -2  -4   6      18767.86      18459.68        98.84 o
  -1  -4   6      13846.42      13428.49        54.75 o
   0  -4   6        190.70        198.17         4.76 o
   1  -4   6         76.87         58.75         3.02 o
   2  -4   6       1281.49       1243.89        16.58 o
   3  -4   6       2170.39       2055.53        21.58 o
   4  -4   6       2864.13       2795.13        35.11 o
   5  -4   6         29.87         31.20         3.68 o
   6  -4   6        466.28        454.69        11.56 o
   7  -4   6        420.45        399.32        24.86 o
   8  -4   6        641.94        625.62        24.01 o
   9  -4   6          5.20          0.36         6.10 o
  -9  -3   6        125.25        120.53         8.68 o
  -8  -3   6         22.25         22.76         4.41 o
  -7  -3   6          3.17          9.86         5.05 o
  -6  -3   6        409.09        390.81         8.53 o
  -5  -3   6        131.61        121.65         3.58 o
  -4  -3   6        195.77        209.47         4.82 o
  -3  -3   6       7587.65       7378.15        42.33 o
  -2  -3   6       1554.02       1537.94        14.85 o
  -1  -3   6       3445.15       3401.16        21.31 o
   0  -3   6       1933.37       1944.17        26.27 o
   1  -3   6        278.54        292.31         6.65 o
   2  -3   6       8294.66       8209.58        64.75 o
   3  -3   6        309.03        304.49         7.92 o
   4  -3   6        464.93        468.90        12.61 o
   5  -3   6       1320.41       1272.98        21.36 o
   6  -3   6        517.87        535.83        12.73 o
   7  -3   6       1522.31       1560.67        36.00 o
   8  -3   6        582.63        569.85        23.55 o
  -9  -2   6        348.80        357.42        13.96 o
  -8  -2   6          3.72          0.44         3.01 o
  -7  -2   6        485.76        476.95        12.16 o
  -6  -2   6        714.12        704.91        11.43 o
  -5  -2   6        479.10        482.83         7.92 o
  -4  -2   6         13.47         24.64         2.47 o
  -3  -2   6       4863.68       4811.62        31.80 o
  -2  -2   6       1237.40       1268.47        15.98 o
  -1  -2   6       3590.41       3599.33        28.39 o
   0  -2   6       1652.02       1751.53        86.83 o
   1  -2   6       1349.62       1442.37        23.35 o
   2  -2   6       5659.19       5755.40        52.47 o
   3  -2   6          8.81         11.70         3.05 o
   4  -2   6          3.50          8.64         3.34 o
   5  -2   6        304.02        305.49        13.89 o
   6  -2   6       3289.43       3253.29        63.34 o
   7  -2   6       1026.57       1076.34        30.58 o
   8  -2   6        364.03        358.46        19.33 o
 -10  -1   6        112.49        117.61        10.74 o
  -9  -1   6        449.30        465.27        13.81 o
  -8  -1   6          9.20         13.55         3.33 o
  -7  -1   6       1757.77       1788.30        34.46 o
  -6  -1   6       2416.87       2398.52        22.23 o
  -5  -1   6        271.02        276.79         5.86 o
  -4  -1   6        116.32        101.21         3.88 o
  -3  -1   6        330.41        359.48         6.69 o
  -2  -1   6       5198.15       4969.17        34.93 o
  -1  -1   6       4383.95       4518.81        43.22 o
   0  -1   6       1176.17       1118.80        20.60 o
   1  -1   6       2900.46       2882.89        44.26 o
   2  -1   6       1120.09       1151.01        18.09 o
   3  -1   6        527.35        557.73        13.02 o
   4  -1   6        156.17        155.20         7.46 o
   5  -1   6        803.05        830.47        23.92 o
   6  -1   6        466.60        463.56        19.32 o
   7  -1   6        215.29        214.58        24.32 o
   8  -1   6        122.08        127.87        14.77 o
 -10   0   6       1750.30       1777.97        33.17 o
  -9   0   6       1410.95       1428.62        36.95 o
  -8   0   6        354.47        344.87        10.91 o
  -7   0   6          7.36         16.49         3.67 o
  -6   0   6        666.97        638.31        13.27 o
  -5   0   6       2636.86       2654.97        34.40 o
  -4   0   6        201.30        225.07         8.54 o
  -3   0   6        119.07        125.42         4.45 o
  -2   0   6       3609.65       3662.27        23.05 o
  -1   0   6       1312.32       1304.94        22.72 o
   0   0   6       2241.56       2271.43        41.43 o
   1   0   6        240.40        244.81        10.43 o
   2   0   6       5019.16       4996.58        53.30 o
   3   0   6       1242.16       1284.55        31.75 o
   4   0   6       2882.48       2981.14        34.39 o
   5   0   6         86.26         78.37         8.72 o
   6   0   6        965.23        966.69        28.96 o
   7   0   6         27.03         19.23         6.33 o
   8   0   6        164.18        158.19        14.10 o
 -10   1   6          1.36         11.85         6.86 o
  -9   1   6        507.71        543.47        16.40 o
  -8   1   6          7.13          9.84         3.75 o
  -7   1   6        179.00        178.63         7.13 o
  -6   1   6        987.49        987.43        15.61 o
  -5   1   6       4068.51       4118.54        33.17 o
  -4   1   6       1134.32       1157.89        17.50 o
  -3   1   6         35.38         42.83         4.34 o
  -2   1   6         25.46         28.83         1.95 o
  -1   1   6       6613.09       6266.00       107.62 o
   0   1   6      17596.53      18050.43       186.91 o
   1   1   6         68.68         75.00         6.36 o
   2   1   6        273.30        284.71        12.01 o
   3   1   6        190.34        170.67         8.01 o
   4   1   6        209.23        225.40         9.62 o
   5   1   6         40.87         36.04         7.32 o
   6   1   6         77.06         73.73         9.20 o
   7   1   6        125.20        127.94        14.45 o
 -10   2   6        452.21        473.14        32.07 o
  -9   2   6       1629.74       1677.76        57.53 o
  -8   2   6        154.00        152.99        12.97 o
  -7   2   6        103.35        103.42         5.55 o
  -6   2   6       2314.90       2305.18        24.25 o
  -5   2   6       2923.95       2871.88        30.49 o
  -4   2   6        873.87        853.98        10.86 o
  -3   2   6       1927.25       1942.76        24.12 o
  -2   2   6       2427.90       2355.74        21.68 o
  -1   2   6       9026.08       8997.18        68.51 o
   0   2   6       2989.11       3074.41        40.39 o
   1   2   6       3805.08       3966.31        48.03 o
   2   2   6       3045.13       3098.36        89.89 o
   3   2   6       3103.66       3365.90        45.63 o
   4   2   6       1988.96       2026.18        47.08 o
   5   2   6        268.67        278.52        16.03 o
   6   2   6        258.76        284.02        23.09 o
   7   2   6          6.11          1.31         5.96 o
 -10   3   6        668.56        695.79        39.00 o
  -9   3   6        715.90        701.45        36.77 o
  -8   3   6        218.25        202.83        18.86 o
  -7   3   6        100.82        121.65        21.00 o
  -6   3   6        883.78        880.40        23.18 o
  -5   3   6         40.92         41.82         5.95 o
  -4   3   6        394.20        354.79        10.68 o
  -3   3   6        715.64        712.60        15.89 o
  -2   3   6        772.44        739.65        15.02 o
  -1   3   6         55.47         50.25         4.53 o
   0   3   6         30.83         32.40         5.43 o
   1   3   6       3841.60       3704.87        54.29 o
   2   3   6       2242.63       2180.45        39.55 o
   3   3   6       2415.16       2475.11        49.80 o
   4   3   6        450.08        486.67        22.70 o
   5   3   6          3.15          3.35         4.85 o
   6   3   6        247.48        234.88        15.76 o
 -10   4   6         81.66         84.97        10.54 o
  -9   4   6         46.45         21.74         8.43 o
  -8   4   6         39.23         42.73         7.04 o
  -7   4   6         39.07         54.67        10.14 o
  -6   4   6        509.53        500.78        17.86 o
  -5   4   6       5264.02       5200.40        88.63 o
  -4   4   6         73.70         67.27         6.29 o
  -3   4   6       2536.29       2411.08        37.68 o
  -2   4   6          5.23          1.42         3.88 o
  -1   4   6       1152.81       1140.59        22.04 o
   0   4   6       1553.88       1478.73        19.07 o
   1   4   6         36.33         35.46         3.19 o
   2   4   6       1203.67       1224.69        21.75 o
   3   4   6          2.34          2.62         4.20 o
   4   4   6         28.74         33.31         5.88 o
   5   4   6       1338.72       1329.31        35.10 o
   6   4   6        401.28        380.68        19.51 o
 -10   5   6          5.72         -5.18         9.66 o
  -9   5   6       1152.36       1214.92        35.55 o
  -8   5   6       3141.97       3294.31        53.99 o
  -7   5   6         51.84         32.98         5.84 o
  -6   5   6         80.50         80.78         8.02 o
  -5   5   6        529.07        529.22        18.33 o
  -4   5   6          7.10          4.48         6.40 o
  -3   5   6          2.88          6.72         8.49 o
  -2   5   6         27.33         27.82         4.04 o
  -1   5   6       2488.67       2375.04        25.97 o
   0   5   6        341.30        327.06        10.99 o
   1   5   6       3730.87       3592.92        69.92 o
   2   5   6         13.29         26.14         5.77 o
   3   5   6       2668.74       2651.86        43.82 o
   4   5   6        235.38        230.75        12.22 o
   5   5   6        199.00        191.76        12.09 o
  -9   6   6        468.87        448.99        22.00 o
  -8   6   6        145.14        152.48         9.62 o
  -7   6   6       1623.80       1642.76        30.17 o
  -6   6   6        183.25        177.59         9.76 o
  -5   6   6       1525.26       1620.69        34.15 o
  -4   6   6       2015.25       1973.47        34.95 o
  -3   6   6       3385.45       3412.77        40.87 o
  -2   6   6        704.50        735.94        15.28 o
  -1   6   6        588.63        586.05        15.02 o
   0   6   6         16.27         18.38         3.15 o
   1   6   6       1381.13       1323.20        30.38 o
   2   6   6       1004.16        994.71        20.75 o
   3   6   6        549.43        520.97        20.87 o
   4   6   6        651.98        660.45        29.06 o
   5   6   6         74.39         64.27         7.80 o
  -9   7   6         22.65         13.46         9.31 o
  -8   7   6        486.99        501.02        17.79 o
  -7   7   6        389.51        380.12        14.82 o
  -6   7   6         54.90         49.21         5.88 o
  -5   7   6        614.15        616.89        17.73 o
  -4   7   6       2474.07       2445.39        35.87 o
  -3   7   6        414.31        418.41        14.34 o
  -2   7   6        256.44        246.98         9.45 o
  -1   7   6       1457.72       1477.07        24.97 o
   0   7   6       1770.34       1719.49        35.36 o
   1   7   6        202.67        204.08        10.66 o
   2   7   6        653.17        614.62        21.87 o
   3   7   6        235.98        252.07        17.47 o
   4   7   6       1705.77       1748.78        72.76 o
  -8   8   6        901.21        909.13        24.55 o
  -7   8   6         43.06         41.94         5.72 o
  -6   8   6       1433.72       1465.58        29.50 o
  -5   8   6         48.66         50.82         6.37 o
  -4   8   6          0.24         -0.19         3.79 o
  -3   8   6          4.41         -1.91         4.69 o
  -2   8   6       1849.13       1910.76        27.49 o
  -1   8   6        102.94         99.30         7.06 o
   0   8   6         11.61          6.78         4.94 o
   1   8   6          0.78        -12.46         6.23 o
   2   8   6        576.17        564.23        18.29 o
   3   8   6       1149.68       1151.94        29.06 o
  -8   9   6        798.76        804.82        23.96 o
  -7   9   6         42.44         46.81         6.40 o
  -6   9   6        123.78        131.54         9.52 o
  -5   9   6        869.50        883.83        23.11 o
  -4   9   6        746.66        755.90        26.06 o
  -3   9   6        120.90        122.14         9.00 o
  -2   9   6        331.39        340.39        12.17 o
  -1   9   6        427.64        408.71        20.35 o
   0   9   6         13.28         12.40        11.87 o
   1   9   6          2.71         -5.73         8.99 o
   2   9   6        551.91        592.57        25.88 o
  -7  10   6        650.09        690.11        22.15 o
  -6  10   6        241.54        258.37        13.26 o
  -5  10   6        182.97        197.62        16.50 o
  -4  10   6         29.42         22.63         5.35 o
  -3  10   6         88.85         80.23         7.68 o
  -2  10   6         48.30         58.87         9.03 o
  -1  10   6        217.60        213.74        14.66 o
   0  10   6        297.58        320.11        38.15 o
  -5  11   6         10.40          6.75         4.57 o
  -4  11   6       1784.50       1822.98        35.80 o
  -3  11   6        450.16        484.20        23.11 o
  -2  11   6        886.39        921.58        31.23 o
   1 -15   7         48.65         51.02         6.93 o
   2 -15   7       1330.05       1394.26        38.31 o
   3 -15   7         14.23          6.69         6.28 o
  -1 -14   7         19.35         17.74         7.86 o
   0 -14   7          0.59          1.37         4.98 o
   1 -14   7        449.61        468.45        22.03 o
   2 -14   7         40.38         38.63         9.48 o
   3 -14   7        534.34        549.03        23.37 o
   4 -14   7        884.93        943.11        30.34 o
   5 -14   7        735.44        752.12        23.73 o
  -3 -13   7        942.52       1003.27        59.63 o
  -2 -13   7          5.72          1.45         5.87 o
  -1 -13   7          0.31         -3.31         4.27 o
   0 -13   7        392.08        383.43        15.24 o
   1 -13   7        396.71        399.60        15.74 o
   2 -13   7         53.53         45.95         7.90 o
   3 -13   7        724.53        760.44        25.92 o
   4 -13   7          2.14         -7.67        14.61 o
   5 -13   7        290.10        275.50        13.01 o
   6 -13   7        251.71        253.83        12.48 o
  -4 -12   7         81.31         67.66         9.13 o
  -3 -12   7        158.59        157.33        22.78 o
  -2 -12   7         46.27         62.98         9.36 o
  -1 -12   7          5.89          8.78         4.39 o
   0 -12   7        496.67        502.39        16.53 o
   1 -12   7       1972.58       2036.00        33.64 o
   2 -12   7        685.09        704.89        23.88 o
   3 -12   7        901.86        890.97        26.88 o
   4 -12   7       1840.02       1896.10        32.23 o
   5 -12   7       1110.98       1123.53        24.81 o
   6 -12   7         69.82         65.52         6.73 o
   7 -12   7        422.96        406.59        19.36 o
  -5 -11   7         60.48         65.88         8.73 o
  -4 -11   7         86.45         74.58        12.20 o
  -3 -11   7        371.62        350.59        17.15 o
  -2 -11   7        617.43        645.20        22.83 o
  -1 -11   7        473.67        483.75        15.50 o
   0 -11   7       1570.05       1598.89        28.06 o
   1 -11   7       1205.97       1177.70        24.21 o
   2 -11   7        266.70        256.56        14.16 o
   3 -11   7       3301.25       3406.38        66.02 o
   4 -11   7        749.47        742.87        19.04 o
   5 -11   7         35.79         29.32         6.14 o
   6 -11   7        607.88        600.32        22.85 o
   7 -11   7        383.99        378.17        16.82 o
   8 -11   7        200.58        197.74        11.42 o
  -6 -10   7        165.84        170.41        21.18 o
  -5 -10   7         73.21         56.13        11.13 o
  -4 -10   7          3.31          3.02         4.96 o
  -3 -10   7       2071.74       2206.04        71.20 o
  -2 -10   7         87.22        104.53         8.00 o
  -1 -10   7       2195.99       2248.74        38.79 o
   0 -10   7         13.99         10.78         4.16 o
   1 -10   7       3256.71       3327.82        50.30 o
   2 -10   7       1387.39       1375.83        46.55 o
   3 -10   7       1609.41       1561.21        34.26 o
   4 -10   7        823.59        800.67        18.98 o
   5 -10   7       1804.42       1810.72        29.12 o
   6 -10   7        143.43        146.18         9.69 o
   7 -10   7        296.55        298.10        16.20 o
   8 -10   7       1303.55       1357.34        28.14 o
  -6  -9   7         86.64         92.51        10.08 o
  -5  -9   7        343.15        321.39        15.50 o
  -4  -9   7          3.50          4.88         6.86 o
  -3  -9   7         18.13         19.48         4.65 o
  -2  -9   7       1148.04       1208.76        21.84 o
  -1  -9   7         19.55         26.71         5.17 o
   0  -9   7        325.82        336.08        12.15 o
   1  -9   7        368.22        355.60        12.13 o
   2  -9   7         13.13          5.04         4.63 o
   3  -9   7        620.06        576.18        19.74 o
   4  -9   7       1208.75       1243.29        22.61 o
   5  -9   7       2879.31       2936.81        52.71 o
   6  -9   7        286.18        288.02         8.64 o
   7  -9   7         69.41         70.67         5.66 o
   8  -9   7          1.24         -3.82         4.54 o
  -7  -8   7        871.45        878.57        27.87 o
  -6  -8   7        113.21         99.90         9.48 o
  -5  -8   7         90.92         92.73         8.56 o
  -4  -8   7       1256.96       1224.96        37.85 o
  -3  -8   7       4613.17       4632.43        45.98 o
  -2  -8   7       1647.88       1679.74        24.54 o
  -1  -8   7        235.21        225.12         6.48 o
   0  -8   7       1873.10       1832.83        26.07 o
   1  -8   7       1027.34        988.28        19.13 o
   2  -8   7         18.51         22.41         5.47 o
   3  -8   7         85.20         85.48         4.46 o
   4  -8   7         29.92         28.51         2.84 o
   5  -8   7        115.51        129.25         5.54 o
   6  -8   7        224.32        221.10         7.51 o
   7  -8   7          1.47         -1.00         2.81 o
   8  -8   7        539.55        521.59        17.09 o
  -7  -7   7        387.00        378.76        18.09 o
  -6  -7   7       1103.76       1086.15        33.88 o
  -5  -7   7       2154.09       2124.65        36.43 o
  -4  -7   7        837.74        824.08        21.43 o
  -3  -7   7         32.63         34.17         4.44 o
  -2  -7   7         23.17         26.42         3.90 o
  -1  -7   7       2237.39       2270.14        19.99 o
   0  -7   7        267.84        253.63         7.03 o
   1  -7   7       2373.01       2306.41        26.33 o
   2  -7   7       1810.63       1638.56        16.51 o
   3  -7   7        286.03        289.49         8.18 o
   4  -7   7       2575.90       2534.20        34.62 o
   5  -7   7        141.28        141.30         6.55 o
   6  -7   7       3001.13       3050.19        40.68 o
   7  -7   7         94.06         83.04         7.11 o
   8  -7   7        245.78        249.01        14.93 o
  -8  -6   7         72.38         80.02        10.69 o
  -7  -6   7        808.80        796.83        25.24 o
  -6  -6   7       1038.26       1035.71        17.74 o
  -5  -6   7       1411.79       1403.67        21.24 o
  -4  -6   7       1912.31       1970.04        16.81 o
  -3  -6   7       2838.66       2815.44        23.32 o
  -2  -6   7       2108.90       2094.12        25.16 o
  -1  -6   7        126.52        134.96         4.46 o
   0  -6   7       6153.67       6075.72        44.46 o
   1  -6   7       6881.94       6643.05        47.12 o
   2  -6   7        761.50        701.76        10.77 o
   3  -6   7        201.57        198.01         6.64 o
   4  -6   7        944.46        963.20        15.53 o
   5  -6   7       4024.64       4101.84        64.33 o
   6  -6   7        185.16        181.07         7.74 o
   7  -6   7        900.87        931.00        30.59 o
   8  -6   7          0.44          2.15         5.26 o
  -8  -5   7        322.12        344.66        13.35 o
  -7  -5   7        233.44        217.45        10.24 o
  -6  -5   7         19.54         15.32         2.80 o
  -5  -5   7          1.55          5.20         2.22 o
  -4  -5   7        193.27        187.24         4.34 o
  -3  -5   7       1382.59       1378.50        26.13 o
  -2  -5   7        624.83        663.34        10.59 o
  -1  -5   7        487.28        475.82         6.40 o
   0  -5   7       1310.04       1215.29        26.05 o
   1  -5   7        176.88        180.22         5.03 o
   2  -5   7       5367.59       5200.86        44.76 o
   3  -5   7       1881.65       1831.50        24.75 o
   4  -5   7        537.09        516.34        12.37 o
   5  -5   7          5.78          5.47         3.03 o
   6  -5   7        166.69        154.70         7.39 o
   7  -5   7       1982.42       1895.81        30.65 o
   8  -5   7        246.73        253.01        20.34 o
  -9  -4   7        153.88        167.51        15.45 o
  -8  -4   7       1780.82       1817.16        37.11 o
  -7  -4   7          1.21          7.45         3.62 o
  -6  -4   7       2098.63       2117.46        21.48 o
  -5  -4   7         95.90         92.72         4.35 o
  -4  -4   7        435.14        434.37         5.74 o
  -3  -4   7        308.37        316.65         7.58 o
  -2  -4   7         28.05         31.89         2.68 o
  -1  -4   7       1409.55       1392.76        10.84 o
   0  -4   7        506.17        513.21         8.62 o
   1  -4   7       7982.65       8069.08        54.42 o
   2  -4   7       2330.81       2231.84        21.72 o
   3  -4   7        671.30        636.21        13.84 o
   4  -4   7         33.36         36.45         4.77 o
   5  -4   7        488.44        475.85        11.95 o
   6  -4   7       1981.49       1971.19        34.88 o
   7  -4   7        939.82        951.10        28.41 o
   8  -4   7          6.01          1.35         8.29 o
  -9  -3   7        398.80        420.93        15.33 o
  -8  -3   7        132.62        124.13         7.10 o
  -7  -3   7       1373.07       1376.23        21.17 o
  -6  -3   7       1682.66       1697.85        18.67 o
  -5  -3   7        537.28        565.10         8.97 o
  -4  -3   7         93.87         90.99         8.07 o
  -3  -3   7          0.81          6.76         1.19 o
  -2  -3   7       8766.81       8725.49        42.30 o
  -1  -3   7        723.49        719.41         9.54 o
   0  -3   7         35.90         35.36         4.52 o
   1  -3   7        490.40        501.60        14.83 o
   2  -3   7        745.58        727.87        12.45 o
   3  -3   7        244.18        223.89        10.60 o
   4  -3   7         67.65         64.80         5.44 o
   5  -3   7       1111.36       1082.38        28.92 o
   6  -3   7        727.51        712.83        15.75 o
   7  -3   7        578.44        596.46        23.12 o
   8  -3   7        156.60        153.19        13.42 o
  -9  -2   7        410.67        432.83        13.43 o
  -8  -2   7        415.83        437.51        12.50 o
  -7  -2   7        460.09        446.91        11.84 o
  -6  -2   7        360.16        354.89         8.47 o
  -5  -2   7       1347.57       1368.61        15.41 o
  -4  -2   7        224.60        220.04         6.00 o
  -3  -2   7       3229.60       3243.70        26.05 o
  -2  -2   7        495.65        491.33         7.73 o
  -1  -2   7        192.85        185.21         5.99 o
   0  -2   7        168.78        213.04        18.26 o
   1  -2   7        202.49        198.10         9.59 o
   2  -2   7       1120.39       1127.33        24.36 o
   3  -2   7       2389.60       2474.04        29.54 o
   4  -2   7        492.99        516.90        13.61 o
   5  -2   7        145.85        135.19        10.21 o
   6  -2   7       1067.19       1062.65        22.41 o
   7  -2   7          3.11         -1.76         6.17 o
   8  -2   7       1367.77       1374.71        39.28 o
  -9  -1   7        180.72        191.10         9.18 o
  -8  -1   7       2697.74       2812.11        32.44 o
  -7  -1   7       2003.55       2070.00        49.13 o
  -6  -1   7       3186.50       3256.02        52.95 o
  -5  -1   7       2531.69       2625.16        22.13 o
  -4  -1   7        770.99        759.61        11.05 o
  -3  -1   7          2.52          1.02         1.91 o
  -2  -1   7       1663.57       1640.91        16.57 o
  -1  -1   7       9780.49      10152.87       239.31 o
   0  -1   7       1225.32       1222.78        24.09 o
   1  -1   7       2003.92       1923.38        30.65 o
   2  -1   7       4150.10       4284.36        53.62 o
   3  -1   7        441.14        455.87        15.19 o
   4  -1   7       1733.86       1821.88        27.11 o
   5  -1   7         86.75         87.00         9.05 o
   6  -1   7        365.01        375.73        18.45 o
   7  -1   7         43.70         21.20         6.03 o
   8  -1   7        341.93        346.77        20.78 o
 -10   0   7          3.64         23.73        10.65 o
  -9   0   7         24.60         34.07         7.52 o
  -8   0   7        444.03        442.01        20.53 o
  -7   0   7       1138.89       1190.87        26.44 o
  -6   0   7       1862.92       1890.55        22.52 o
  -5   0   7        807.82        770.39        12.61 o
  -4   0   7         87.69         96.84         4.02 o
  -3   0   7        435.45        424.40         8.42 o
  -2   0   7       2211.03       2257.34        17.97 o
  -1   0   7       3050.85       3143.47        40.38 o
   0   0   7        452.27        484.12        15.00 o
   1   0   7        273.80        276.25        11.67 o
   2   0   7       1454.22       1442.52        27.81 o
   3   0   7         32.50         39.90         5.92 o
   4   0   7       6302.66       6692.53        69.56 o
   5   0   7       2035.29       2147.42        43.29 o
   6   0   7          0.36         -1.89         6.03 o
   7   0   7          1.10         -3.99         7.17 o
 -10   1   7        889.43        938.67        45.08 o
  -9   1   7       2555.51       2641.56        73.46 o
  -8   1   7          1.41          1.74         3.93 o
  -7   1   7        454.00        478.94        14.68 o
  -6   1   7        464.70        481.86        10.92 o
  -5   1   7        689.31        706.14        12.84 o
  -4   1   7          3.31          8.84         2.02 o
  -3   1   7        131.00        128.54         6.51 o
  -2   1   7       1916.09       1852.07        17.30 o
  -1   1   7         48.24         48.78         3.95 o
   0   1   7        101.19         96.00         4.83 o
   1   1   7        213.04        204.09        22.39 o
   2   1   7        207.78        233.39        12.99 o
   3   1   7       1804.57       1838.57        33.28 o
   4   1   7        306.10        313.16        15.49 o
   5   1   7         42.52         38.51         7.60 o
   6   1   7         18.23         24.32         7.52 o
   7   1   7        104.01        116.92        12.61 o
 -10   2   7        559.68        523.52        34.28 o
  -9   2   7         77.09         71.43        13.30 o
  -8   2   7         31.90         35.14         9.47 o
  -7   2   7         14.63         19.45         4.15 o
  -6   2   7       1997.63       2031.12        36.90 o
  -5   2   7       7404.88       7446.03        75.73 o
  -4   2   7         58.66         51.00         3.19 o
  -3   2   7        130.25        131.75         6.66 o
  -2   2   7         30.13         40.05         3.16 o
  -1   2   7         39.90         40.37         4.22 o
   0   2   7        205.21        201.58         6.35 o
   1   2   7        229.46        227.05        11.75 o
   2   2   7       1039.26       1004.43        24.57 o
   3   2   7        444.81        435.78        16.37 o
   4   2   7        302.65        295.87        23.74 o
   5   2   7       1186.36       1233.55        58.00 o
   6   2   7        618.52        614.19        31.08 o
 -10   3   7         56.94         84.54        15.14 o
  -9   3   7        680.85        656.57        36.59 o
  -8   3   7       1559.15       1532.95        53.33 o
  -7   3   7        855.37        863.01        34.12 o
  -6   3   7       3248.10       3264.55        49.12 o
  -5   3   7          8.85         10.36         4.30 o
  -4   3   7       1177.52       1110.50        24.35 o
  -3   3   7        387.25        432.79        20.16 o
  -2   3   7        848.32        834.88        17.38 o
  -1   3   7        571.23        539.95         9.73 o
   0   3   7         53.62         70.22        23.80 o
   1   3   7        120.65        117.06         5.87 o
   2   3   7        124.82        118.44         9.18 o
   3   3   7        116.51        112.96         9.67 o
   4   3   7       1193.37       1212.85        75.09 o
   5   3   7       2851.29       3018.28        73.92 o
   6   3   7        918.54        990.32        27.99 o
  -9   4   7       1313.64       1364.02        53.52 o
  -8   4   7        408.46        413.54        18.64 o
  -7   4   7        383.30        388.65        20.76 o
  -6   4   7        427.71        432.80        17.61 o
  -5   4   7         86.26         76.64         9.64 o
  -4   4   7       5909.07       5749.06       148.04 o
  -3   4   7        591.16        606.89        19.93 o
  -2   4   7        109.45        111.73         7.14 o
  -1   4   7       1408.36       1339.36        33.96 o
   0   4   7        701.00        675.11        13.13 o
   1   4   7        743.14        701.84        26.29 o
   2   4   7        513.20        516.19        14.75 o
   3   4   7         76.75         94.19         6.47 o
   4   4   7         53.48         57.57         7.41 o
   5   4   7        855.42        868.34        30.21 o
  -9   5   7        250.76        245.37        16.91 o
  -8   5   7        412.62        438.50        40.84 o
  -7   5   7         16.67         27.26         6.21 o
  -6   5   7        643.74        653.49        22.11 o
  -5   5   7        705.32        695.25        31.87 o
  -4   5   7        151.29        165.06        11.20 o
  -3   5   7        857.99        832.32        44.29 o
  -2   5   7        361.72        323.15        10.19 o
  -1   5   7          3.82          6.76         3.06 o
   0   5   7        323.83        334.33         9.97 o
   1   5   7       2375.86       2420.44        42.28 o
   2   5   7        393.44        414.21        13.58 o
   3   5   7         23.08         19.60         6.80 o
   4   5   7         67.60         68.19         7.60 o
   5   5   7       1690.92       1707.91        57.31 o
  -9   6   7          4.54         -1.81         6.09 o
  -8   6   7        795.77        818.82        23.11 o
  -7   6   7          9.94          1.82         3.94 o
  -6   6   7        497.82        508.72        16.86 o
  -5   6   7        559.59        533.39        16.88 o
  -4   6   7        526.20        555.25        16.88 o
  -3   6   7        438.84        437.63        14.90 o
  -2   6   7       1097.11       1108.45        19.79 o
  -1   6   7         46.33         41.42         4.64 o
   0   6   7        406.76        391.47        14.19 o
   1   6   7        110.92        105.45         9.96 o
   2   6   7        354.44        358.06        17.07 o
   3   6   7        607.34        580.42        27.31 o
   4   6   7        278.16        266.18        20.58 o
  -9   7   7        511.98        509.63        24.77 o
  -8   7   7        701.22        703.34        37.91 o
  -7   7   7         34.58         28.94         5.31 o
  -6   7   7        288.19        276.62        12.89 o
  -5   7   7        122.76        111.17         8.35 o
  -4   7   7       1084.45       1067.05        24.34 o
  -3   7   7       1851.68       1844.60        37.47 o
  -2   7   7        205.88        215.47         9.35 o
  -1   7   7       2604.86       2687.00        36.18 o
   0   7   7        174.64        169.95        10.01 o
   1   7   7        113.96        119.85         8.99 o
   2   7   7        338.83        340.77        17.44 o
   3   7   7        319.32        333.88        19.12 o
  -8   8   7        168.51        172.65        11.39 o
  -7   8   7         26.50         19.23         4.63 o
  -6   8   7        592.51        618.17        19.92 o
  -5   8   7        520.93        546.15        18.33 o
  -4   8   7          0.26          2.08         4.21 o
  -3   8   7        834.88        868.74        24.88 o
  -2   8   7         10.55         12.61         3.75 o
  -1   8   7        554.49        559.24        25.63 o
   0   8   7          3.54          5.56         6.32 o
   1   8   7        241.73        250.90        12.87 o
   2   8   7        763.56        803.40        23.90 o
  -7   9   7       1034.31       1114.62        28.50 o
  -6   9   7         57.00         43.19         6.31 o
  -5   9   7         57.19         47.01         6.16 o
  -4   9   7         72.42         73.88         7.43 o
  -3   9   7       3260.94       3382.72        57.09 o
  -2   9   7       4147.94       4448.28       132.23 o
  -1   9   7          8.07         15.00         6.66 o
   0   9   7        121.48        128.39        27.69 o
   1   9   7       1033.70       1046.34        31.84 o
  -6  10   7        166.96        169.01        11.21 o
  -5  10   7        653.30        668.43        21.75 o
  -4  10   7        397.82        437.10        17.48 o
  -3  10   7         86.44         97.63         8.88 o
  -2  10   7         10.83         24.51         6.89 o
  -1  10   7         77.98         78.98        17.44 o
   2 -15   8         50.42         40.76         8.17 o
   3 -15   8          1.03          5.81        13.52 o
  -1 -14   8        325.16        321.50        14.90 o
   0 -14   8       1253.77       1271.22        32.42 o
   1 -14   8          5.75         -7.24         5.13 o
   2 -14   8        838.44        876.69        29.51 o
   3 -14   8        169.35        170.72        17.30 o
   4 -14   8        155.57        164.15        13.65 o
   5 -14   8         46.76         31.90         7.14 o
  -3 -13   8        640.88        685.27        66.05 o
  -2 -13   8        350.52        376.59        19.95 o
  -1 -13   8         69.62         70.92         7.20 o
   0 -13   8        195.20        206.11        11.80 o
   1 -13   8        263.88        257.82        12.92 o
   2 -13   8        328.39        314.36        17.19 o
   3 -13   8        604.23        656.82        24.45 o
   4 -13   8        891.54        887.72        28.87 o
   5 -13   8       1800.13       1831.60        42.02 o
   6 -13   8         12.35         11.39         6.16 o
  -4 -12   8       2207.12       2310.44        56.98 o
  -3 -12   8       1380.66       1459.56        37.11 o
  -2 -12   8       2401.32       2508.63        37.89 o
  -1 -12   8        181.68        184.72        10.53 o
   0 -12   8        681.85        672.54        19.48 o
   1 -12   8        103.43         88.71         7.58 o
   2 -12   8         30.45         27.73         5.93 o
   3 -12   8        344.21        351.69        17.43 o
   4 -12   8        310.59        316.32        16.69 o
   5 -12   8          3.69         -2.57         6.39 o
   6 -12   8         37.91         44.77         6.77 o
   7 -12   8       2632.09       2596.03        68.79 o
  -5 -11   8          1.68        -13.47         6.96 o
  -4 -11   8          0.17         -2.33         5.66 o
  -3 -11   8        216.40        234.36        14.53 o
  -2 -11   8        394.44        384.85        16.86 o
  -1 -11   8          2.87         -0.73         3.91 o
   0 -11   8         64.20         44.33         5.72 o
   1 -11   8       1260.47       1263.34        29.86 o
   2 -11   8         31.52         28.40         6.59 o
   3 -11   8        277.51        272.71        14.68 o
   4 -11   8        373.87        365.59        17.28 o
   5 -11   8        599.32        614.12        21.24 o
   6 -11   8        510.06        508.31        14.28 o
   7 -11   8        201.59        203.50        11.20 o
  -5 -10   8        598.01        595.16        22.47 o
  -4 -10   8        516.85        513.97        20.26 o
  -3 -10   8       1418.60       1456.05        33.26 o
  -2 -10   8       2548.18       2552.04        41.96 o
  -1 -10   8         71.09         66.42         6.33 o
   0 -10   8         99.02        101.62         7.67 o
   1 -10   8        169.45        172.37         9.44 o
   2 -10   8        146.67        135.11        10.23 o
   3 -10   8         45.63         49.00         6.82 o
   4 -10   8         40.89         39.36         5.15 o
   5 -10   8        588.93        600.45        22.14 o
   6 -10   8          2.33          1.28         4.40 o
   7 -10   8         24.08         28.33         6.41 o
   8 -10   8         22.38         20.72        12.36 o
  -6  -9   8         86.18         81.99         9.33 o
  -5  -9   8        139.27        153.35        13.05 o
  -4  -9   8       2144.63       2167.69        40.09 o
  -3  -9   8       4066.86       4083.30        43.20 o
  -2  -9   8          2.36         -1.31         4.35 o
  -1  -9   8       1857.16       1815.81        27.47 o
   0  -9   8       1633.28       1656.14        22.65 o
   1  -9   8       2950.25       2851.88        32.26 o
   2  -9   8        248.96        275.27        13.36 o
   3  -9   8         71.60         59.92         6.32 o
   4  -9   8         84.22         85.18         6.73 o
   5  -9   8        181.68        163.47        10.13 o
   6  -9   8         28.44         37.16         6.77 o
   7  -9   8        401.92        414.97        28.11 o
   8  -9   8        904.21        923.42        29.52 o
  -7  -8   8         16.46          4.05         5.20 o
  -6  -8   8        201.46        205.77        13.60 o
  -5  -8   8         54.76         54.15         6.98 o
  -4  -8   8          7.67         16.07         5.42 o
  -3  -8   8         20.24         16.71         3.95 o
  -2  -8   8         10.94         15.24         4.23 o
  -1  -8   8       4685.57       4639.49        44.85 o
   0  -8   8       3723.76       3637.43        30.82 o
   1  -8   8         27.25         26.96         4.35 o
   2  -8   8        787.17        786.88        16.86 o
   3  -8   8        147.50        158.02         8.25 o
   4  -8   8          1.56         -0.55         2.53 o
   5  -8   8        145.12        138.32         8.53 o
   6  -8   8        268.16        277.93         9.86 o
   7  -8   8        551.52        572.94        17.27 o
   8  -8   8        696.38        715.03        25.31 o
  -7  -7   8       1437.89       1417.92        35.19 o
  -6  -7   8        615.86        604.93        21.96 o
  -5  -7   8       3012.08       3069.86        44.96 o
  -4  -7   8         16.02         18.01         4.29 o
  -3  -7   8       2373.99       2425.31        29.41 o
  -2  -7   8       1006.41        981.35        18.18 o
  -1  -7   8        422.44        427.34         8.40 o
   0  -7   8       1215.77       1144.81        15.66 o
   1  -7   8        129.85        123.28         6.51 o
   2  -7   8        715.58        690.85        10.79 o
   3  -7   8         36.43         48.83         3.90 o
   4  -7   8       1893.70       1832.88        27.34 o
   5  -7   8        177.91        158.10         7.21 o
   6  -7   8        235.34        226.01         9.00 o
   7  -7   8        692.33        728.50        19.38 o
   8  -7   8        508.93        542.73        22.56 o
  -8  -6   8         34.82         38.42         7.52 o
  -7  -6   8        685.74        667.39        26.38 o
  -6  -6   8         14.35         12.49         6.61 o
  -5  -6   8         33.23         32.01         6.32 o
  -4  -6   8        723.49        711.29        14.59 o
  -3  -6   8        316.82        316.35         8.07 o
  -2  -6   8       1034.42       1052.20        16.64 o
  -1  -6   8       1061.34       1037.64        10.58 o
   0  -6   8        942.01        942.80        18.47 o
   1  -6   8       3029.08       2861.06        22.35 o
   2  -6   8        388.14        395.26         8.65 o
   3  -6   8        502.88        504.85        10.96 o
   4  -6   8         45.93         41.41         4.17 o
   5  -6   8        605.15        636.06        16.25 o
   6  -6   8       1121.35       1095.45        22.07 o
   7  -6   8        720.44        703.45        19.23 o
   8  -6   8        509.79        554.25        23.25 o
  -8  -5   8          8.82         10.73         5.58 o
  -7  -5   8       1654.31       1665.36        53.33 o
  -6  -5   8       1567.53       1565.40        23.46 o
  -5  -5   8       1152.72       1132.06        15.10 o
  -4  -5   8        303.01        319.27         8.22 o
  -3  -5   8        113.17        126.29         4.73 o
  -2  -5   8        834.49        827.13        12.42 o
  -1  -5   8       1970.34       1889.74        16.12 o
   0  -5   8       3440.96       3413.82        26.71 o
   1  -5   8        841.66        848.42        14.41 o
   2  -5   8       4499.83       4509.99        38.73 o
   3  -5   8         23.76         23.68         3.84 o
   4  -5   8         18.91         24.85         3.55 o
   5  -5   8        112.81        101.41         6.15 o
   6  -5   8          5.81          4.99         3.30 o
   7  -5   8        237.17        242.59        11.67 o
   8  -5   8        384.85        394.66        20.17 o
  -9  -4   8         54.21         76.32         9.58 o
  -8  -4   8        247.95        258.71        11.43 o
  -7  -4   8        407.04        403.99        11.61 o
  -6  -4   8       2041.50       2050.32        27.20 o
  -5  -4   8         12.36         13.49         2.33 o
  -4  -4   8        543.74        547.14        11.32 o
  -3  -4   8       3023.99       3026.64        26.45 o
  -2  -4   8       2353.46       2311.89        17.95 o
  -1  -4   8         21.10         19.55         2.43 o
   0  -4   8       1132.02       1129.18        14.77 o
   1  -4   8        279.38        299.11         8.03 o
   2  -4   8       2583.97       2566.71        25.32 o
   3  -4   8       1242.10       1278.48        18.44 o
   4  -4   8        383.27        398.83        11.05 o
   5  -4   8        235.61        213.38         8.74 o
   6  -4   8        258.46        268.34        10.21 o
   7  -4   8        196.90        188.77        13.86 o
   8  -4   8        124.84        122.18        16.19 o
  -9  -3   8         81.84         96.20         7.95 o
  -8  -3   8        525.06        547.28        14.19 o
  -7  -3   8         18.55         19.35         3.65 o
  -6  -3   8         58.97         61.49         4.65 o
  -5  -3   8          3.57          3.81         2.24 o
  -4  -3   8       3022.06       2964.63        26.70 o
  -3  -3   8        661.37        683.11        11.73 o
  -2  -3   8       1051.88       1013.06        11.96 o
  -1  -3   8       1415.87       1375.27        19.13 o
   0  -3   8       7016.45       6919.10        70.26 o
   1  -3   8       5871.82       5794.33        49.87 o
   2  -3   8        111.70        123.01        12.46 o
   3  -3   8         24.04         27.54         4.10 o
   4  -3   8       2894.72       2925.42        61.54 o
   5  -3   8        130.26        131.67         7.20 o
   6  -3   8        588.42        581.80        15.13 o
   7  -3   8        747.81        752.48        27.32 o
   8  -3   8        188.41        178.29        14.67 o
  -9  -2   8         13.30         17.46         5.14 o
  -8  -2   8        378.96        395.08        18.74 o
  -7  -2   8        913.21        940.05        20.48 o
  -6  -2   8       1462.99       1478.60        20.51 o
  -5  -2   8       1103.10       1082.53        14.43 o
  -4  -2   8       1141.20       1182.64        14.66 o
  -3  -2   8       3855.93       3847.51        46.69 o
  -2  -2   8        481.69        438.79         8.13 o
  -1  -2   8       3136.48       3199.84        32.31 o
   0  -2   8         21.90         26.52         4.78 o
   1  -2   8        146.67        144.40         9.16 o
   2  -2   8        727.45        735.22        22.94 o
   3  -2   8       2099.87       2178.23        37.70 o
   4  -2   8       3732.63       3870.98        46.23 o
   5  -2   8       1019.67       1051.32        33.77 o
   6  -2   8        443.23        423.29        15.31 o
   7  -2   8         25.70         29.26         6.82 o
  -9  -1   8         50.39         66.49         7.18 o
  -8  -1   8        371.99        387.62        13.85 o
  -7  -1   8        412.92        431.99        13.57 o
  -6  -1   8        738.25        730.61        14.15 o
  -5  -1   8       1066.69       1063.03        16.13 o
  -4  -1   8        323.86        347.50         7.74 o
  -3  -1   8        232.61        223.30         6.12 o
  -2  -1   8         25.71         27.44         3.29 o
  -1  -1   8        313.56        275.56        12.95 o
   0  -1   8        418.71        381.65        16.12 o
   1  -1   8        227.32        210.20        17.19 o
   2  -1   8        270.29        282.60        10.46 o
   3  -1   8       6023.73       6394.03       231.11 o
   4  -1   8        991.63       1045.49        21.82 o
   5  -1   8         87.29         86.14         9.48 o
   6  -1   8        575.27        625.06        25.21 o
   7  -1   8          9.50         -1.54         6.22 o
  -9   0   8          6.33          3.97         5.36 o
  -8   0   8         39.73         41.65         7.75 o
  -7   0   8        187.42        187.04         7.68 o
  -6   0   8       1995.22       2023.35        23.86 o
  -5   0   8       1802.47       1868.12        26.37 o
  -4   0   8       1908.75       1851.03        20.25 o
  -3   0   8       2272.63       2283.54        22.05 o
  -2   0   8         75.43         65.89         3.43 o
  -1   0   8          7.08         18.61         4.74 o
   0   0   8       3181.69       3166.98        73.97 o
   1   0   8        287.48        273.48        18.35 o
   2   0   8        568.71        570.47        18.97 o
   3   0   8       2535.52       2518.05        41.12 o
   4   0   8         19.57         18.21         4.65 o
   5   0   8        451.74        474.92        21.70 o
   6   0   8        489.23        535.27        24.36 o
   7   0   8         88.82         56.90         9.62 o
  -9   1   8        100.62        114.74        17.01 o
  -8   1   8        473.72        478.19        21.12 o
  -7   1   8        890.50        862.49        20.94 o
  -6   1   8        955.08        957.09        25.68 o
  -5   1   8          4.10         10.40         2.95 o
  -4   1   8        819.85        821.88        12.36 o
  -3   1   8          4.57          2.72         3.00 o
  -2   1   8         51.88         60.85         4.28 o
  -1   1   8       4165.55       4291.31       100.43 o
   0   1   8       1607.69       1668.03        20.93 o
   1   1   8       1404.95       1402.52        54.66 o
   2   1   8       1747.24       1713.92        42.52 o
   3   1   8        305.71        280.35        13.02 o
   4   1   8       4414.66       4249.75        57.13 o
   5   1   8         11.53         13.97         6.11 o
   6   1   8        327.01        329.51        22.22 o
  -9   2   8        298.77        280.43        24.26 o
  -8   2   8        446.47        465.07        29.55 o
  -7   2   8        108.01         76.78         9.46 o
  -6   2   8         26.24         25.39         4.47 o
  -5   2   8         91.29         87.29         6.47 o
  -4   2   8       1158.36       1131.54        21.13 o
  -3   2   8       5444.47       5297.12        48.54 o
  -2   2   8       6338.45       6338.97        43.90 o
  -1   2   8         17.70         15.80         3.58 o
   0   2   8         38.32         33.15         6.12 o
   1   2   8       4573.58       4662.96       105.30 o
   2   2   8        661.11        642.07        25.03 o
   3   2   8         27.69         15.10         4.36 o
   4   2   8        385.87        405.40        37.42 o
   5   2   8         37.33         60.06        10.43 o
   6   2   8        126.58        140.38        14.10 o
  -9   3   8        234.61        245.06        23.10 o
  -8   3   8        313.94        313.84        24.99 o
  -7   3   8        276.11        274.15        17.12 o
  -6   3   8         16.28         26.37         8.10 o
  -5   3   8        894.88        852.87        22.13 o
  -4   3   8       2516.75       2472.78        32.71 o
  -3   3   8         17.18         21.60         6.57 o
  -2   3   8       1159.51       1100.38        18.44 o
  -1   3   8       1164.79       1248.80        27.44 o
   0   3   8       4144.98       4187.50       139.37 o
   1   3   8       1229.43       1257.69        34.57 o
   2   3   8        446.35        453.31        17.86 o
   3   3   8          8.36         -1.64         4.21 o
   4   3   8        927.03       1021.22        25.62 o
   5   3   8       1063.62       1087.46        43.09 o
  -9   4   8         68.40         64.46        12.81 o
  -8   4   8        794.45        780.54        26.82 o
  -7   4   8        101.79        101.21        10.22 o
  -6   4   8         16.92         26.87        12.49 o
  -5   4   8       1213.69       1211.21        48.27 o
  -4   4   8       1514.31       1465.52        33.24 o
  -3   4   8        195.74        209.03        13.25 o
  -2   4   8        213.39        215.79        10.21 o
  -1   4   8          5.85          6.12         3.71 o
   0   4   8        702.14        638.94        18.38 o
   1   4   8         10.43         28.82         7.76 o
   2   4   8         45.66         50.54         5.52 o
   3   4   8         59.89         53.68         5.39 o
   4   4   8       1323.73       1355.97        49.71 o
   5   4   8       1287.84       1330.87        33.03 o
  -9   5   8        968.79        990.46        34.56 o
  -8   5   8        434.54        446.73        20.47 o
  -7   5   8         83.20         80.41         9.35 o
  -6   5   8         22.52         22.74         6.19 o
  -5   5   8          0.79         -1.57         5.25 o
  -4   5   8       2788.12       2806.54        49.44 o
  -3   5   8       3682.81       3811.25        94.38 o
  -2   5   8          0.73          8.30         3.31 o
  -1   5   8        144.02        135.51         7.12 o
   0   5   8        847.78        819.90        20.34 o
   1   5   8          1.86          7.59         5.05 o
   2   5   8        255.80        270.55        15.05 o
   3   5   8        200.34        203.48        14.86 o
   4   5   8         68.18         77.20        10.50 o
  -9   6   8         61.79         60.22        12.82 o
  -8   6   8         52.72         53.72         6.97 o
  -7   6   8       2096.42       2220.18        53.55 o
  -6   6   8        962.29       1005.26        29.78 o
  -5   6   8         46.96         49.52         5.84 o
  -4   6   8        434.43        426.37        15.84 o
  -3   6   8        734.78        732.10        23.38 o
  -2   6   8         54.83         53.96         5.22 o
  -1   6   8        960.69        986.30        24.12 o
   0   6   8        272.32        292.57        12.69 o
   1   6   8       4015.45       4048.23        55.09 o
   2   6   8        162.56        173.26        12.98 o
   3   6   8       1374.76       1365.52        64.22 o
  -8   7   8        271.75        292.25        14.92 o
  -7   7   8        573.45        577.25        20.19 o
  -6   7   8        185.69        170.02        11.57 o
  -5   7   8         15.90         10.77         4.53 o
  -4   7   8         98.73         97.91        13.03 o
  -3   7   8        954.82        990.27        24.12 o
  -2   7   8       1629.52       1676.02        31.15 o
  -1   7   8        409.13        426.16        19.16 o
   0   7   8        579.45        579.15        18.45 o
   1   7   8          4.91          5.70         4.50 o
   2   7   8          0.85         16.51         7.29 o
  -7   8   8         24.03         31.66         6.02 o
  -6   8   8         96.96        104.74        13.05 o
  -5   8   8         24.17         10.98         4.37 o
  -4   8   8        164.88        153.25        10.36 o
  -3   8   8       2073.52       2157.50        37.27 o
  -2   8   8         33.49         35.39         6.51 o
  -1   8   8       1243.94       1306.34        34.77 o
   0   8   8         16.62         14.93         5.98 o
   1   8   8       1929.42       1897.65        35.66 o
  -6   9   8        283.84        290.27        14.85 o
  -5   9   8        306.95        303.73        15.13 o
  -4   9   8        471.78        489.76        26.59 o
  -3   9   8          5.08          5.29         4.23 o
  -2   9   8         12.25          3.54         4.93 o
  -1   9   8        119.92        116.18        11.21 o
  -1 -14   9         32.45         40.33         6.20 o
   0 -14   9        854.66        868.01        24.42 o
   1 -14   9         10.30         11.39         5.88 o
   2 -14   9        790.54        808.70        29.02 o
   3 -14   9        105.37        100.75        11.58 o
   4 -14   9        231.17        233.17        16.49 o
  -2 -13   9        765.78        823.49        31.44 o
  -1 -13   9        162.14        161.42        10.70 o
   0 -13   9         54.82         44.12         6.00 o
   1 -13   9        415.76        449.72        20.69 o
   2 -13   9          0.85          0.36         8.19 o
   3 -13   9         44.50         46.25         8.12 o
   4 -13   9          0.15         -0.36         4.33 o
   5 -13   9        281.06        287.53        13.60 o
   6 -13   9       2307.80       2401.33        59.76 o
  -4 -12   9        274.38        272.03        16.88 o
  -3 -12   9        384.71        448.83        30.42 o
  -2 -12   9        578.59        603.18        18.57 o
  -1 -12   9        233.06        233.59        12.49 o
   0 -12   9        615.66        621.65        18.82 o
   1 -12   9         15.54         11.56         5.33 o
   2 -12   9        150.02        144.55        14.65 o
   3 -12   9        404.33        399.71        14.45 o
   4 -12   9          5.00          0.06         4.70 o
   5 -12   9          4.31          0.44         4.57 o
   6 -12   9         34.34         23.75         5.44 o
  -5 -11   9        497.64        502.22        21.88 o
  -4 -11   9        460.20        452.66        22.93 o
  -3 -11   9        251.03        262.03        15.72 o
  -2 -11   9         24.15         22.42         4.75 o
  -1 -11   9         39.84         34.09         5.33 o
   0 -11   9        114.60        112.93         8.36 o
   1 -11   9        108.57         93.92         9.88 o
   2 -11   9       4425.41       4553.71        48.08 o
   3 -11   9       1451.02       1465.07        26.70 o
   4 -11   9        813.16        827.90        20.67 o
   5 -11   9         37.08         34.01         5.59 o
   6 -11   9       1084.50       1107.25        35.00 o
   7 -11   9        980.94       1002.01        51.24 o
  -5 -10   9        573.35        578.66        22.35 o
  -4 -10   9          0.43         -0.30         4.87 o
  -3 -10   9         75.65         83.18         9.22 o
  -2 -10   9        122.41        132.12         8.70 o
  -1 -10   9        110.81        102.53         8.81 o
   0 -10   9       2653.32       2620.27        36.20 o
   1 -10   9       4052.63       4078.30        41.83 o
   2 -10   9       1300.33       1282.03        41.36 o
   3 -10   9        295.21        298.43        11.76 o
   4 -10   9        773.06        762.85        19.43 o
   5 -10   9        746.98        742.13        19.84 o
   6 -10   9        860.10        888.30        24.35 o
   7 -10   9        135.82        129.07        11.80 o
  -6  -9   9        128.44        129.36        11.82 o
  -5  -9   9        103.08        109.15         9.87 o
  -4  -9   9        262.21        262.06        14.14 o
  -3  -9   9        145.62        148.19         8.36 o
  -2  -9   9        902.49        894.61        19.55 o
  -1  -9   9       2129.08       2098.25        30.51 o
   0  -9   9        704.45        713.56        17.64 o
   1  -9   9       1688.81       1721.09        25.08 o
   2  -9   9        147.18        144.85         7.93 o
   3  -9   9       1523.28       1462.17        43.60 o
   4  -9   9        747.12        689.82        27.04 o
   5  -9   9        167.59        145.20         9.12 o
   6  -9   9       1144.05       1132.27        30.12 o
   7  -9   9        580.65        571.60        23.41 o
  -7  -8   9        195.12        182.42        13.71 o
  -6  -8   9         10.75          8.15         5.75 o
  -5  -8   9        201.55        207.64        12.45 o
  -4  -8   9         30.81         36.51         6.20 o
  -3  -8   9          5.72          3.51         3.58 o
  -2  -8   9          0.07          2.82         5.98 o
  -1  -8   9       1185.28       1150.91        21.54 o
   0  -8   9        387.11        404.21         9.83 o
   1  -8   9         54.86         62.25         5.06 o
   2  -8   9       1035.40       1094.27        26.34 o
   3  -8   9       2401.30       2332.99        44.87 o
   4  -8   9        262.51        263.85        12.11 o
   5  -8   9        112.52        114.80        11.75 o
   6  -8   9       1072.38       1077.39        23.74 o
   7  -8   9       1169.64       1202.61        59.78 o
  -7  -7   9         32.26         29.68         6.25 o
  -6  -7   9        968.42        946.32        28.13 o
  -5  -7   9       1846.81       1893.09        35.33 o
  -4  -7   9          1.24          7.33         3.44 o
  -3  -7   9         44.13         46.21         4.99 o
  -2  -7   9        864.20        834.92        17.46 o
  -1  -7   9       3643.85       3578.82        38.53 o
   0  -7   9       1960.74       1957.22        22.22 o
   1  -7   9        120.97        119.06         6.68 o
   2  -7   9        104.36        115.54         7.03 o
   3  -7   9        284.37        286.24         8.45 o
   4  -7   9       1171.73       1200.40        21.95 o
   5  -7   9        331.92        322.24        10.56 o
   6  -7   9        244.34        233.36         9.54 o
   7  -7   9         11.87          8.66         4.15 o
   8  -7   9        290.89        306.78        17.74 o
  -8  -6   9        521.33        534.14        22.57 o
  -7  -6   9       1254.05       1191.21        32.01 o
  -6  -6   9        147.03        139.77        18.90 o
  -5  -6   9         74.10         70.60         5.49 o
  -4  -6   9        539.99        577.26        11.65 o
  -3  -6   9       1192.80       1218.95        16.50 o
  -2  -6   9          6.76          7.15         3.20 o
  -1  -6   9       4559.70       4461.51        26.32 o
   0  -6   9        388.60        355.99        12.07 o
   1  -6   9       1853.41       1828.45        19.72 o
   2  -6   9        159.68        146.57         5.96 o
   3  -6   9       3025.78       3045.97        29.88 o
   4  -6   9       3460.09       3594.44        39.86 o
   5  -6   9        607.14        605.95        16.64 o
   6  -6   9       1186.64       1207.84        23.22 o
   7  -6   9        578.53        610.55        18.71 o
   8  -6   9         54.97         48.38         8.11 o
  -8  -5   9        602.93        621.88        23.80 o
  -7  -5   9       1349.12       1376.33        27.18 o
  -6  -5   9        172.43        170.75        10.20 o
  -5  -5   9        397.34        411.22        10.89 o
  -4  -5   9        190.90        205.37         6.38 o
  -3  -5   9        392.18        371.58         9.29 o
  -2  -5   9       1354.10       1257.27        23.82 o
  -1  -5   9       4923.51       4811.47        30.88 o
   0  -5   9          1.03          4.95         1.72 o
   1  -5   9       1450.88       1482.67        17.97 o
   2  -5   9       3185.60       3198.34        34.87 o
   3  -5   9       2907.93       2904.95        33.64 o
   4  -5   9        595.82        617.21        14.20 o
   5  -5   9       1295.94       1317.39        21.98 o
   6  -5   9       1098.24       1107.01        21.10 o
   7  -5   9       1286.11       1351.06        35.93 o
  -8  -4   9         44.77         54.92         6.80 o
  -7  -4   9        902.68        911.18        21.37 o
  -6  -4   9        468.61        472.83        12.06 o
  -5  -4   9        418.00        432.93        10.97 o
  -4  -4   9        208.61        215.24         7.31 o
  -3  -4   9        113.81        113.66         5.37 o
  -2  -4   9         57.02         66.00         3.56 o
  -1  -4   9        448.78        458.72         9.70 o
   0  -4   9       3956.02       3849.05        32.08 o
   1  -4   9        162.60        168.67         6.57 o
   2  -4   9       5257.64       5427.02        42.31 o
   3  -4   9        316.43        331.24        14.07 o
   4  -4   9       1622.28       1669.03        31.02 o
   5  -4   9       1114.73       1120.40        30.75 o
   6  -4   9        680.31        682.49        16.96 o
   7  -4   9        630.51        655.67        25.71 o
  -9  -3   9        675.27        703.48        27.69 o
  -8  -3   9       3043.50       3128.34        42.44 o
  -7  -3   9         61.24         60.36         6.04 o
  -6  -3   9         14.00         14.21         2.89 o
  -5  -3   9        154.94        143.56         5.78 o
  -4  -3   9        340.75        328.51         8.79 o
  -3  -3   9         97.80         82.91         5.40 o
  -2  -3   9         88.82         94.16         4.34 o
  -1  -3   9        301.99        282.84         8.21 o
   0  -3   9         21.87         25.00         3.99 o
   1  -3   9       4369.55       4305.23        64.80 o
   2  -3   9         23.05         26.78         4.97 o
   3  -3   9       3637.45       3802.56        62.18 o
   4  -3   9       1625.14       1680.57        32.55 o
   5  -3   9          2.97          8.41         4.18 o
   6  -3   9        602.56        616.36        19.54 o
   7  -3   9        189.21        208.35        15.66 o
  -9  -2   9        439.58        449.16        21.97 o
  -8  -2   9        418.19        422.55        14.85 o
  -7  -2   9        184.04        204.17         9.86 o
  -6  -2   9         69.35         63.79         4.95 o
  -5  -2   9       1707.59       1692.04        19.15 o
  -4  -2   9       4456.20       4527.52        32.92 o
  -3  -2   9        163.74        164.58         6.26 o
  -2  -2   9       1746.57       1771.70        21.41 o
  -1  -2   9       1109.18       1080.09        18.67 o
   0  -2   9        815.54        775.94        26.78 o
   1  -2   9        147.14        140.51         9.41 o
   2  -2   9          8.10          7.15         3.86 o
   3  -2   9         16.05         16.56         5.88 o
   4  -2   9         11.92         10.09         4.30 o
   5  -2   9       1189.03       1229.54        33.39 o
   6  -2   9         43.20         32.64         7.39 o
   7  -2   9       2284.92       2334.03        52.99 o
  -9  -1   9        162.82        163.73        14.42 o
  -8  -1   9        205.65        209.65        14.44 o
  -7  -1   9       1333.32       1378.48        24.73 o
  -6  -1   9       1963.31       1953.68        24.45 o
  -5  -1   9        183.28        183.76         6.19 o
  -4  -1   9        241.10        234.98         6.85 o
  -3  -1   9       1116.62       1091.84        20.45 o
  -2  -1   9        338.65        378.73         8.17 o
  -1  -1   9       2647.76       2516.58        45.41 o
   0  -1   9       1198.23       1142.14        64.72 o
   1  -1   9        882.80        905.08        23.09 o
   2  -1   9         70.17         66.53         5.87 o
   3  -1   9         23.91         29.81         5.80 o
   4  -1   9       1615.68       1670.18        43.06 o
   5  -1   9        740.20        783.91        27.75 o
   6  -1   9          4.67         12.57         7.31 o
   7  -1   9        655.03        701.81        30.13 o
  -9   0   9          1.84          4.40         5.36 o
  -8   0   9       1264.26       1277.43        35.25 o
  -7   0   9        136.15        144.10         9.10 o
  -6   0   9       5211.40       5304.35        65.84 o
  -5   0   9        664.11        675.69        21.51 o
  -4   0   9       3031.59       2961.56        25.14 o
  -3   0   9        634.32        678.06        15.97 o
  -2   0   9        382.51        397.76         8.54 o
  -1   0   9        890.27        850.63        27.96 o
   0   0   9       4859.73       4793.74       131.50 o
   1   0   9          0.35          2.92         4.65 o
   2   0   9         26.95         20.87         6.76 o
   3   0   9       4171.44       4230.48        53.88 o
   4   0   9       1747.72       1701.17        35.87 o
   5   0   9       1130.15       1236.29        54.31 o
   6   0   9        551.51        567.49        26.33 o
  -9   1   9        117.92        150.46        18.69 o
  -8   1   9         70.68         78.65        17.82 o
  -7   1   9        415.25        402.37        14.86 o
  -6   1   9        181.92        174.50         9.68 o
  -5   1   9       1840.67       1816.64        24.76 o
  -4   1   9        806.80        809.59        18.51 o
  -3   1   9        139.68        128.88         8.00 o
  -2   1   9       1648.13       1701.19        27.09 o
  -1   1   9        675.00        691.29        14.69 o
   0   1   9       1074.69       1121.22        19.62 o
   1   1   9        345.07        357.59        23.87 o
   2   1   9        869.96        860.67        24.28 o
   3   1   9        302.37        304.74        13.30 o
   4   1   9         12.43         21.02         7.31 o
   5   1   9        716.57        750.89        29.22 o
   6   1   9       1268.95       1337.61        94.65 o
  -9   2   9         22.26         16.74         6.81 o
  -8   2   9        837.20        849.97        41.55 o
  -7   2   9        439.12        453.29        19.15 o
  -6   2   9        115.84        126.33         8.56 o
  -5   2   9        267.30        265.20        11.40 o
  -4   2   9          8.74          8.56         3.45 o
  -3   2   9          1.72          4.19         3.42 o
  -2   2   9       1282.16       1254.77        25.33 o
  -1   2   9        707.59        747.58        22.98 o
   0   2   9       1426.01       1464.81        31.69 o
   1   2   9         32.21         35.15         6.16 o
   2   2   9         24.87         23.61         5.36 o
   3   2   9         46.01         26.55         4.99 o
   4   2   9       1246.38       1245.73        35.95 o
   5   2   9        614.34        665.10        30.79 o
  -9   3   9        186.52        152.97        19.37 o
  -8   3   9       1092.65       1109.00        32.44 o
  -7   3   9       1294.50       1347.02        34.75 o
  -6   3   9        183.99        179.13        12.63 o
  -5   3   9        374.70        372.22        15.96 o
  -4   3   9       4382.08       4375.18        47.37 o
  -3   3   9       3781.07       3860.65        53.09 o
  -2   3   9          4.12          9.43         3.53 o
  -1   3   9        828.77        845.24        19.26 o
   0   3   9        213.95        214.83        18.60 o
   1   3   9        199.99        194.81        15.23 o
   2   3   9        182.47        181.61        11.94 o
   3   3   9         22.29         13.83         4.28 o
   4   3   9        377.73        398.92        16.41 o
   5   3   9        350.59        366.67        17.10 o
  -9   4   9        198.77        213.57        23.58 o
  -8   4   9        380.27        424.89        20.75 o
  -7   4   9        122.33        124.35        12.91 o
  -6   4   9        467.02        487.85        20.92 o
  -5   4   9       2221.31       2174.99        44.06 o
  -4   4   9       2484.60       2494.42        47.25 o
  -3   4   9         36.78         47.75         8.02 o
  -2   4   9        304.66        308.69        17.78 o
  -1   4   9         10.45         18.97         4.86 o
   0   4   9       1250.12       1250.08        31.35 o
   1   4   9       1619.66       1622.34        36.28 o
   2   4   9        205.56        197.24        12.92 o
   3   4   9        237.70        252.71        16.14 o
   4   4   9        225.84        207.86        15.73 o
  -8   5   9          4.02         17.32         6.85 o
  -7   5   9        782.85        818.94        45.24 o
  -6   5   9         20.22         32.07         7.18 o
  -5   5   9         50.00         50.60         7.93 o
  -4   5   9          4.65          2.24         6.42 o
  -3   5   9       3589.97       3686.01        59.52 o
  -2   5   9       1648.08       1672.87        29.78 o
  -1   5   9        596.20        599.73        21.97 o
   0   5   9       1341.68       1359.01        27.18 o
   1   5   9        587.22        615.48        22.92 o
   2   5   9         47.67         42.59         7.30 o
   3   5   9         21.94         21.82         6.53 o
  -8   6   9       1073.38       1144.60        34.84 o
  -7   6   9        109.31         99.86         9.26 o
  -6   6   9        158.92        159.64        12.06 o
  -5   6   9        348.36        364.03        15.75 o
  -4   6   9       1243.90       1262.29        28.91 o
  -3   6   9       1614.36       1733.02        32.42 o
  -2   6   9        280.99        292.62        11.15 o
  -1   6   9        355.82        341.83        16.68 o
   0   6   9        245.55        229.69        12.04 o
   1   6   9          3.37          6.92         4.92 o
   2   6   9        768.22        744.30        26.47 o
  -7   7   9         79.63         78.38        10.50 o
  -6   7   9         20.03         22.63         5.30 o
  -5   7   9        100.74        108.86         9.15 o
  -4   7   9        641.60        675.66        21.64 o
  -3   7   9         18.72         33.17         6.71 o
  -2   7   9        792.57        782.62        23.55 o
  -1   7   9          4.60         -0.76         5.99 o
   0   7   9        599.89        622.81        23.87 o
   1   7   9        647.19        631.49        20.25 o
  -6   8   9       1256.10       1336.74        35.18 o
  -5   8   9        129.77        136.74        10.98 o
  -4   8   9         84.90         98.85         9.25 o
  -3   8   9         19.75         18.06         4.70 o
  -2   8   9       1131.92       1155.73        28.10 o
  -1   8   9         20.98         22.96         6.97 o
   0   8   9        451.55        483.73        21.90 o
   0 -14  10        493.71        516.65        18.98 o
   1 -14  10         13.65          4.93         6.91 o
   2 -14  10        407.54        424.63        21.23 o
   3 -14  10        122.94        111.29        11.97 o
   4 -14  10        490.53        515.00        24.10 o
  -2 -13  10        252.90        267.77        17.14 o
  -1 -13  10        118.99        127.34         9.90 o
   0 -13  10         89.72         92.13         8.63 o
   1 -13  10        622.11        636.85        25.01 o
   2 -13  10       1149.58       1149.94        33.62 o
   3 -13  10        187.79        190.15        22.96 o
   4 -13  10         93.81         96.44         8.02 o
   5 -13  10        432.79        448.42        17.15 o
  -3 -12  10       1406.62       1408.76        37.43 o
  -2 -12  10        101.22        102.57        10.14 o
  -1 -12  10       1031.14       1050.19        24.97 o
   0 -12  10         10.98         11.32         6.15 o
   1 -12  10        705.57        680.09        24.64 o
   2 -12  10       1929.72       1958.55        42.49 o
   3 -12  10        273.06        302.54        17.15 o
   4 -12  10        236.20        221.13        14.29 o
   5 -12  10          3.29          0.14         6.20 o
   6 -12  10       2471.24       2649.02        66.33 o
  -4 -11  10        807.37        846.86        28.07 o
  -3 -11  10         38.63         44.28         8.18 o
  -2 -11  10       2374.12       2431.43        36.61 o
  -1 -11  10          4.46          6.43         5.74 o
   0 -11  10        286.68        289.50        12.83 o
   1 -11  10         48.27         41.82         7.35 o
   2 -11  10          3.69          2.76         5.76 o
   3 -11  10         14.63         20.75         4.45 o
   4 -11  10         24.02         32.96         5.56 o
   5 -11  10        712.95        761.66        21.14 o
   6 -11  10       1202.07       1218.68        27.63 o
  -5 -10  10        567.63        563.09        22.28 o
  -4 -10  10          8.99         10.07         5.28 o
  -3 -10  10        172.40        180.69        16.18 o
  -2 -10  10         62.15         64.65         6.72 o
  -1 -10  10        182.59        178.38        10.21 o
   0 -10  10        321.66        313.09        14.09 o
   1 -10  10        112.98         96.43        15.54 o
   2 -10  10       1385.73       1422.65        44.87 o
   3 -10  10        974.68        958.04        26.68 o
   4 -10  10        625.19        623.97        18.14 o
   5 -10  10         17.31         10.57         4.72 o
   6 -10  10        102.34        104.91        11.72 o
   7 -10  10         82.27         77.15        10.05 o
  -6  -9  10       1325.29       1338.17        37.49 o
  -5  -9  10       1243.59       1234.41        31.44 o
  -4  -9  10          1.11         -1.39         5.04 o
  -3  -9  10         92.60         92.07         7.17 o
  -2  -9  10         42.89         42.14         5.24 o
  -1  -9  10       2236.64       2214.65        32.42 o
   0  -9  10        476.84        439.12        21.77 o
   1  -9  10         52.82         50.70         5.16 o
   2  -9  10         46.22         49.65         5.30 o
   3  -9  10        216.37        227.70        16.61 o
   4  -9  10        475.23        482.50        17.91 o
   5  -9  10         31.14         27.61         5.06 o
   6  -9  10          6.78          3.09         5.19 o
   7  -9  10        846.20        831.09        90.77 o
  -6  -8  10       2101.96       2168.94        59.04 o
  -5  -8  10        307.86        300.66        15.09 o
  -4  -8  10        337.49        321.56        14.81 o
  -3  -8  10        316.03        325.16        11.76 o
  -2  -8  10       3855.37       3748.85        41.93 o
  -1  -8  10       3201.97       3154.25        38.22 o
   0  -8  10       2462.96       2453.35        93.74 o
   1  -8  10        201.51        197.90         8.93 o
   2  -8  10       1637.29       1640.66        48.31 o
   3  -8  10       1516.58       1494.77        43.33 o
   4  -8  10        700.74        701.82        18.78 o
   5  -8  10        641.93        641.97        18.50 o
   6  -8  10        713.09        701.06        20.11 o
   7  -8  10          7.73          9.29         5.89 o
  -7  -7  10          2.41          8.67         5.78 o
  -6  -7  10        346.89        351.51        18.02 o
  -5  -7  10         15.15          5.45         4.29 o
  -4  -7  10        134.02        136.85         8.40 o
  -3  -7  10         26.54         29.40         4.89 o
  -2  -7  10        357.69        339.14        11.87 o
  -1  -7  10          5.10          2.76         4.22 o
   0  -7  10        212.60        210.02        13.46 o
   1  -7  10       1934.72       1970.58        37.86 o
   2  -7  10       1648.85       1717.38        27.28 o
   3  -7  10       3504.79       3455.98        51.55 o
   4  -7  10        681.61        649.59        18.28 o
   5  -7  10        126.95        131.02         7.39 o
   6  -7  10         44.99         39.21         4.52 o
   7  -7  10          2.95          4.29         4.78 o
  -7  -6  10        340.81        355.00        17.98 o
  -6  -6  10        417.80        437.14        18.97 o
  -5  -6  10       3728.40       3734.67        60.12 o
  -4  -6  10        387.54        358.90        11.55 o
  -3  -6  10       2667.39       2613.83        28.28 o
  -2  -6  10         19.93         15.78         3.76 o
  -1  -6  10       1602.92       1571.82        20.00 o
   0  -6  10        253.88        248.11        12.57 o
   1  -6  10       1173.15       1138.05        14.65 o
   2  -6  10         53.76         54.12         5.77 o
   3  -6  10        597.78        586.52        13.41 o
   4  -6  10        209.20        205.14         9.00 o
   5  -6  10        740.35        780.02        17.39 o
   6  -6  10       1420.69       1439.75        24.99 o
   7  -6  10        387.12        402.34        16.14 o
  -8  -5  10        792.28        869.55        28.39 o
  -7  -5  10          3.07         13.80         4.44 o
  -6  -5  10        498.47        500.62        15.41 o
  -5  -5  10         14.50         16.18         2.83 o
  -4  -5  10        425.57        423.06        10.64 o
  -3  -5  10         16.67         24.30         3.16 o
  -2  -5  10        598.73        591.79        11.90 o
  -1  -5  10       2551.71       2547.08        29.14 o
   0  -5  10         11.16         18.18         4.88 o
   1  -5  10       2534.02       2547.58        45.87 o
   2  -5  10        525.14        525.45        12.22 o
   3  -5  10       1585.17       1681.50        28.72 o
   4  -5  10        775.56        789.92        18.10 o
   5  -5  10        163.67        164.40         8.69 o
   6  -5  10        169.18        183.87        14.30 o
   7  -5  10          2.15          4.02         5.46 o
  -8  -4  10         62.75         73.31         7.31 o
  -7  -4  10        519.84        508.84        16.21 o
  -6  -4  10        322.62        309.50        10.32 o
  -5  -4  10        853.29        884.75        14.65 o
  -4  -4  10       4461.07       4480.35        37.56 o
  -3  -4  10       1668.89       1655.84        21.01 o
  -2  -4  10       1465.91       1474.35        21.05 o
  -1  -4  10        434.64        412.55        10.04 o
   0  -4  10         89.38         88.69         5.29 o
   1  -4  10         90.56         97.21         5.50 o
   2  -4  10        302.27        322.42        10.15 o
   3  -4  10        553.25        546.33        16.20 o
   4  -4  10         86.56        101.03         6.61 o
   5  -4  10        890.92        936.31        20.47 o
   6  -4  10         39.79         31.27         5.43 o
   7  -4  10          9.80         12.78         7.77 o
  -8  -3  10         70.41         73.60         7.06 o
  -7  -3  10         50.19         49.78         5.87 o
  -6  -3  10          7.57          4.73         2.89 o
  -5  -3  10       4060.85       4124.44        33.52 o
  -4  -3  10       1798.20       1836.08        22.57 o
  -3  -3  10       1810.08       1781.09        23.19 o
  -2  -3  10         61.80         70.72         5.03 o
  -1  -3  10       2111.42       2058.11        27.13 o
   0  -3  10       2016.17       2008.06        34.69 o
   1  -3  10         50.06         34.43         6.43 o
   2  -3  10        655.94        690.17        24.74 o
   3  -3  10       1047.71       1064.51        22.97 o
   4  -3  10       1192.90       1241.20        25.21 o
   5  -3  10          7.55          0.24         4.93 o
   6  -3  10       1120.24       1178.46        26.48 o
   7  -3  10          9.39         17.51         8.88 o
  -9  -2  10        308.35        316.91        19.06 o
  -8  -2  10        212.89        220.25        19.42 o
  -7  -2  10        366.80        382.10        13.60 o
  -6  -2  10        297.46        304.78         9.99 o
  -5  -2  10        188.22        186.02         6.71 o
  -4  -2  10        671.79        652.17        11.98 o
  -3  -2  10        487.00        455.88        10.88 o
  -2  -2  10       5083.45       4946.35        60.40 o
  -1  -2  10       1474.22       1448.04        29.04 o
   0  -2  10        188.61        199.30        11.22 o
   1  -2  10        128.80        139.23        11.46 o
   2  -2  10       1482.17       1464.70        25.34 o
   3  -2  10       1926.99       2089.18        40.27 o
   4  -2  10        166.44        160.36         9.67 o
   5  -2  10        630.59        714.06        26.78 o
   6  -2  10         14.74          9.04         6.35 o
  -9  -1  10        537.03        536.55        24.69 o
  -8  -1  10       1394.81       1349.40        37.30 o
  -7  -1  10        488.57        479.96        16.74 o
  -6  -1  10        334.29        334.33        17.23 o
  -5  -1  10        949.02        964.24        18.02 o
  -4  -1  10       2636.31       2604.11        24.78 o
  -3  -1  10        317.11        320.78         9.96 o
  -2  -1  10       1688.31       1661.05        43.52 o
  -1  -1  10        221.92        229.19         9.46 o
   0  -1  10         24.62         28.96         9.81 o
   1  -1  10         12.38         17.65         5.48 o
   2  -1  10        773.45        808.08        19.46 o
   3  -1  10          0.50         -0.12         4.24 o
   4  -1  10         20.90         17.74         8.60 o
   5  -1  10        240.02        256.11        17.43 o
   6  -1  10        343.17        343.22        20.94 o
  -9   0  10        829.39        852.40        31.26 o
  -8   0  10        289.38        289.33        17.70 o
  -7   0  10         98.19         89.21         7.53 o
  -6   0  10          4.49         10.63         4.56 o
  -5   0  10          2.07          0.26         3.76 o
  -4   0  10         40.38         39.68         4.15 o
  -3   0  10        790.08        763.86        17.86 o
  -2   0  10        891.60        975.72        26.67 o
  -1   0  10        903.90        945.33        24.60 o
   0   0  10        508.06        521.67        18.43 o
   1   0  10        348.75        328.02        14.96 o
   2   0  10         59.32         55.83         7.25 o
   3   0  10        582.39        570.52        17.22 o
   4   0  10        467.32        471.58        21.80 o
   5   0  10        669.20        697.83        46.59 o
  -9   1  10        910.97        925.89        32.76 o
  -8   1  10       1196.43       1209.06        36.42 o
  -7   1  10        276.38        267.91        13.15 o
  -6   1  10        529.86        512.20        16.73 o
  -5   1  10       1225.41       1272.04        21.64 o
  -4   1  10       2839.52       2842.55        37.82 o
  -3   1  10        603.94        585.68        16.05 o
  -2   1  10       2173.44       2254.21        63.70 o
  -1   1  10       1854.31       1926.70        35.98 o
   0   1  10        872.40        845.85        24.14 o
   1   1  10        621.61        638.02        21.43 o
   2   1  10         15.33         24.24         5.59 o
   3   1  10        604.34        617.05        18.30 o
   4   1  10        554.05        545.31        24.16 o
   5   1  10        258.26        262.20        17.99 o
  -9   2  10         55.39         52.56        13.08 o
  -8   2  10        410.37        404.80        30.14 o
  -7   2  10        339.66        342.20        14.65 o
  -6   2  10         38.02         45.76         5.99 o
  -5   2  10        337.67        309.60        12.84 o
  -4   2  10        657.54        649.85        17.80 o
  -3   2  10       1269.73       1291.91        24.15 o
  -2   2  10        176.11        179.93         6.67 o
  -1   2  10       2651.64       2786.44        35.74 o
   0   2  10        332.47        344.29        25.91 o
   1   2  10       3338.26       3327.88        51.94 o
   2   2  10        708.85        708.67        23.61 o
   3   2  10          7.27         12.01         5.07 o
   4   2  10        402.23        387.05        20.63 o
  -8   3  10        787.84        836.40        29.09 o
  -7   3  10        239.97        247.85        15.93 o
  -6   3  10        215.40        248.70        15.39 o
  -5   3  10         41.48         53.37         6.52 o
  -4   3  10         24.37         34.10         5.33 o
  -3   3  10         96.47         80.05         9.14 o
  -2   3  10          2.12         10.27         3.82 o
  -1   3  10       3618.84       3646.26        58.97 o
   0   3  10       3895.06       3963.43        58.50 o
   1   3  10         71.72         70.00         8.70 o
   2   3  10        724.87        729.56        24.50 o
   3   3  10        330.62        341.20        18.50 o
   4   3  10          3.72          8.35        14.16 o
  -8   4  10        440.46        465.78        23.33 o
  -7   4  10        112.14         96.46        12.46 o
  -6   4  10         48.05         44.88         7.83 o
  -5   4  10        320.54        335.17        18.42 o
  -4   4  10          5.63          2.44         5.68 o
  -3   4  10        391.35        377.25        18.86 o
  -2   4  10        199.90        212.57        12.15 o
  -1   4  10          3.40          6.73         6.29 o
   0   4  10        666.85        696.37        19.15 o
   1   4  10        102.00        104.48        12.79 o
   2   4  10       1145.79       1184.34        32.33 o
   3   4  10        430.61        439.14        42.29 o
  -8   5  10          4.04          7.98         6.22 o
  -7   5  10          2.17         -0.12         6.57 o
  -6   5  10        100.68        111.70        11.53 o
  -5   5  10         25.06         30.56         7.58 o
  -4   5  10        117.82        120.05        11.94 o
  -3   5  10        542.02        540.41        22.75 o
  -2   5  10          1.62          5.14         3.38 o
  -1   5  10         10.19          7.58         4.41 o
   0   5  10         41.07         45.70         6.59 o
   1   5  10       1034.73       1044.29        31.09 o
   2   5  10        879.49        868.00        28.63 o
  -7   6  10       1265.40       1341.94        33.21 o
  -6   6  10        323.90        330.86        16.17 o
  -5   6  10        420.07        438.81        18.16 o
  -4   6  10        494.72        503.15        18.92 o
  -3   6  10         89.72         92.29         7.92 o
  -2   6  10        375.00        374.14        15.27 o
  -1   6  10        108.23        114.22        10.39 o
   0   6  10        665.42        680.31        20.58 o
   1   6  10        322.25        313.48        15.30 o
  -6   7  10        221.89        247.61        17.84 o
  -5   7  10        757.90        797.23        34.28 o
  -4   7  10          8.60         10.96         4.35 o
  -3   7  10         22.52         24.14         5.06 o
  -2   7  10        569.95        598.04        20.09 o
  -1   7  10        665.07        618.39        24.63 o
   0   7  10        214.83        216.60        15.27 o
  -4   8  10        234.62        240.92        13.68 o
  -3   8  10        301.83        328.85        19.79 o
   1 -14  11       4116.04       4295.78        69.80 o
   2 -14  11        401.97        425.21        21.74 o
  -2 -13  11        383.04        407.12        20.91 o
  -1 -13  11        167.90        156.41        10.60 o
   0 -13  11         16.57         10.19         5.61 o
   1 -13  11        145.67        139.54        12.75 o
   2 -13  11        666.98        672.72        29.50 o
   3 -13  11          9.16          8.85         6.21 o
   4 -13  11          1.71          5.75         6.06 o
  -3 -12  11        957.06        925.47        39.02 o
  -2 -12  11        316.36        308.62        14.16 o
  -1 -12  11         93.73        104.75         8.78 o
   0 -12  11        652.61        645.82        20.17 o
   1 -12  11         42.16         41.61         7.79 o
   2 -12  11       1005.09       1008.88        30.98 o
   3 -12  11        391.55        396.44        20.17 o
   4 -12  11         10.03         10.07         5.43 o
   5 -12  11        137.46        131.07        11.39 o
  -4 -11  11         39.46         44.25         9.91 o
  -3 -11  11        393.77        378.92        19.21 o
  -2 -11  11       1199.36       1238.75        26.36 o
  -1 -11  11       1001.58        984.09        23.51 o
   0 -11  11        146.41        137.98        11.50 o
   1 -11  11       2097.13       2183.83        43.99 o
   2 -11  11       1415.09       1396.11        35.67 o
   3 -11  11       1014.72       1084.82        46.27 o
   4 -11  11        618.63        641.67        19.38 o
   5 -11  11          3.51         -0.32         4.60 o
   6 -11  11         23.53         39.36         7.91 o
  -5 -10  11         70.86         74.10        10.43 o
  -4 -10  11          2.69          7.36         6.12 o
  -3 -10  11         53.12         56.59         8.20 o
  -2 -10  11        935.14        928.50        21.96 o
  -1 -10  11        926.65        896.17        21.62 o
   0 -10  11        331.37        334.47        18.92 o
   1 -10  11          0.53         11.35        10.40 o
   2 -10  11       1361.39       1413.24        25.94 o
   3 -10  11        210.85        222.54        13.08 o
   4 -10  11       1964.73       2054.62        34.32 o
   5 -10  11        108.30        114.03         8.73 o
   6 -10  11         11.15          6.29         6.72 o
  -6  -9  11          2.72          6.05        14.19 o
  -5  -9  11         11.53          4.66         9.00 o
  -4  -9  11       1002.80       1009.30        28.73 o
  -3  -9  11          5.49         -1.04         4.65 o
  -2  -9  11       3158.90       3172.33        40.53 o
  -1  -9  11         20.38         23.24         5.37 o
   0  -9  11        257.21        251.58        14.29 o
   1  -9  11         59.58         62.94         8.54 o
   2  -9  11       2449.60       2367.77        45.12 o
   3  -9  11       3009.36       3137.06        46.09 o
   4  -9  11          9.50          7.82         4.73 o
   5  -9  11         18.27         28.12         5.30 o
   6  -9  11        119.51        108.32         8.74 o
  -6  -8  11       1813.50       1788.84        43.18 o
  -5  -8  11        656.50        672.53        22.60 o
  -4  -8  11         25.40          8.69         5.54 o
  -3  -8  11        171.81        182.73         9.32 o
  -2  -8  11         17.30         22.66         4.98 o
  -1  -8  11        203.95        186.82         9.60 o
   0  -8  11        490.59        466.04        19.85 o
   1  -8  11         18.69         18.01         8.25 o
   2  -8  11         39.10         25.74         6.11 o
   3  -8  11        818.89        858.82        23.68 o
   4  -8  11          7.85         16.18         5.27 o
   5  -8  11        645.37        660.84        19.93 o
   6  -8  11         95.54        113.35        10.52 o
  -7  -7  11        601.24        582.03        24.43 o
  -6  -7  11       2299.85       2377.61        48.16 o
  -5  -7  11          0.37         -3.01         4.92 o
  -4  -7  11       1043.37       1061.05        21.30 o
  -3  -7  11        390.53        380.97        12.89 o
  -2  -7  11        286.86        292.74        11.35 o
  -1  -7  11        444.18        440.44        14.24 o
   0  -7  11        480.46        464.13        16.81 o
   1  -7  11        213.16        212.85        14.44 o
   2  -7  11         24.80         31.47         6.25 o
   3  -7  11         55.54         49.09         8.47 o
   4  -7  11       2780.68       2865.31        54.61 o
   5  -7  11        472.38        520.35        17.90 o
   6  -7  11        343.85        356.52        15.44 o
  -7  -6  11          5.21          4.25         6.32 o
  -6  -6  11        270.81        280.43        15.82 o
  -5  -6  11        254.67        274.79        13.50 o
  -4  -6  11       1936.64       1906.06        24.82 o
  -3  -6  11        326.68        332.40        10.37 o
  -2  -6  11       1023.53        980.52        20.74 o
  -1  -6  11       1173.96       1139.30        32.71 o
   0  -6  11         46.06         59.35         5.92 o
   1  -6  11        477.91        501.46        17.69 o
   2  -6  11        294.20        314.43        16.11 o
   3  -6  11        852.70        886.88        27.75 o
   4  -6  11         12.52          9.59         3.46 o
   5  -6  11       1944.40       2086.46        30.44 o
   6  -6  11        266.50        283.27        11.87 o
  -7  -5  11          6.73          4.18         9.05 o
  -6  -5  11       1479.73       1573.31        35.97 o
  -5  -5  11       2417.80       2466.91        26.39 o
  -4  -5  11        120.07        129.38         7.34 o
  -3  -5  11         64.35         68.26         4.81 o
  -2  -5  11        922.09        919.32        16.02 o
  -1  -5  11         45.83         44.75         5.35 o
   0  -5  11        521.13        532.04        12.12 o
   1  -5  11       2770.50       2801.44        53.97 o
   2  -5  11        445.04        432.32        11.95 o
   3  -5  11        198.81        221.74         9.23 o
   4  -5  11         37.23         46.54         5.43 o
   5  -5  11       2621.16       2825.58        45.54 o
   6  -5  11        504.43        510.13        16.12 o
  -8  -4  11        362.44        376.04        15.17 o
  -7  -4  11          2.52          9.58         5.22 o
  -6  -4  11        528.13        512.73        15.49 o
  -5  -4  11        499.75        499.66        11.51 o
  -4  -4  11        247.27        246.35         8.66 o
  -3  -4  11        304.28        286.13         9.18 o
  -2  -4  11          3.74          4.19         2.88 o
  -1  -4  11       1016.04        990.89        17.29 o
   0  -4  11       2734.33       2576.86        33.18 o
   1  -4  11         23.93         28.03         3.79 o
   2  -4  11         73.89         88.98         7.00 o
   3  -4  11       1164.20       1179.77        50.49 o
   4  -4  11       2285.21       2400.37        42.73 o
   5  -4  11        868.29        880.73        22.51 o
   6  -4  11        303.80        316.93        13.23 o
  -8  -3  11          8.15         13.26         5.89 o
  -7  -3  11        655.23        642.95        24.94 o
  -6  -3  11         79.94         82.74         5.99 o
  -5  -3  11        565.57        581.30        12.25 o
  -4  -3  11        682.73        675.86        12.83 o
  -3  -3  11       1401.72       1356.42        20.06 o
  -2  -3  11        126.49        140.17         6.88 o
  -1  -3  11        486.98        470.24        11.87 o
   0  -3  11       1626.81       1515.90        33.93 o
   1  -3  11        694.75        655.27        22.72 o
   2  -3  11       1497.89       1498.87        49.68 o
   3  -3  11          6.95          4.03         3.77 o
   4  -3  11         85.21         73.53         6.39 o
   5  -3  11        429.68        426.15        19.88 o
   6  -3  11        113.95        103.34         9.89 o
  -8  -2  11          6.07          6.97         6.27 o
  -7  -2  11        158.20        158.13        12.68 o
  -6  -2  11        735.69        748.44        20.60 o
  -5  -2  11        751.66        769.73        16.77 o
  -4  -2  11        139.93        128.01         5.74 o
  -3  -2  11       1047.82       1038.72        22.02 o
  -2  -2  11        338.94        340.95        10.72 o
  -1  -2  11         11.83         21.60         3.92 o
   0  -2  11         85.40         92.78         8.45 o
   1  -2  11       2437.59       2451.74       120.58 o
   2  -2  11          1.52          2.53         3.62 o
   3  -2  11        156.38        159.57         9.56 o
   4  -2  11         11.72         19.11         4.99 o
   5  -2  11        332.37        338.55        19.57 o
   6  -2  11        494.54        498.75        36.47 o
  -8  -1  11        216.23        232.40        16.48 o
  -7  -1  11        601.67        600.81        23.29 o
  -6  -1  11          6.73          9.55         4.18 o
  -5  -1  11          2.27         -0.66         4.67 o
  -4  -1  11         95.80        104.30         6.58 o
  -3  -1  11       3234.73       3226.91        44.07 o
  -2  -1  11       4896.17       4738.65        66.70 o
  -1  -1  11        161.91        153.59         8.09 o
   0  -1  11         57.19         56.49        10.17 o
   1  -1  11        821.82        833.24        24.57 o
   2  -1  11        211.43        211.30        14.30 o
   3  -1  11        489.34        504.44        16.51 o
   4  -1  11          3.33          6.49         4.99 o
   5  -1  11        479.09        488.95        23.68 o
  -8   0  11        992.30       1012.75        34.49 o
  -7   0  11        593.82        604.26        19.45 o
  -6   0  11        259.69        273.90        12.88 o
  -5   0  11       2301.73       2359.98        30.91 o
  -4   0  11       2119.82       2066.47        28.13 o
  -3   0  11       1044.37       1024.26        21.70 o
  -2   0  11          0.70          4.33         3.03 o
  -1   0  11          5.24          4.34         3.03 o
   0   0  11        160.86        171.78        11.45 o
   1   0  11        345.38        331.52        28.03 o
   2   0  11       2660.32       2818.08        48.00 o
   3   0  11        334.84        317.61        13.55 o
   4   0  11        358.14        391.11        20.33 o
   5   0  11         58.50         49.48        12.64 o
  -8   1  11        828.38        871.46        31.11 o
  -7   1  11        148.54        159.60        10.61 o
  -6   1  11       1513.51       1558.41        30.55 o
  -5   1  11          2.90         -1.60         3.31 o
  -4   1  11        146.42        159.16         9.31 o
  -3   1  11        354.99        350.50        13.86 o
  -2   1  11        582.52        625.23        17.45 o
  -1   1  11        528.08        573.38        15.48 o
   0   1  11        107.36        103.96        16.46 o
   1   1  11       2215.10       2177.66        41.86 o
   2   1  11        898.82        927.85        27.50 o
   3   1  11       1302.30       1353.18        48.67 o
   4   1  11         32.55         44.56        11.31 o
  -8   2  11        359.60        376.38        19.51 o
  -7   2  11        997.12       1000.23        25.63 o
  -6   2  11        117.34        128.47         9.55 o
  -5   2  11        546.54        543.24        17.59 o
  -4   2  11        218.68        224.03        10.99 o
  -3   2  11         87.42         92.59         6.96 o
  -2   2  11        591.69        564.97        26.23 o
  -1   2  11        260.85        273.01        11.50 o
   0   2  11       1734.94       1718.06        47.22 o
   1   2  11         48.97         42.93         7.50 o
   2   2  11        181.83        173.67        12.88 o
   3   2  11        115.91        114.46         9.04 o
   4   2  11        515.33        500.24        23.93 o
  -8   3  11        141.10        138.87        12.66 o
  -7   3  11         28.50         24.75        12.09 o
  -6   3  11         26.83         37.45         7.79 o
  -5   3  11        183.07        177.79        13.83 o
  -4   3  11        138.43        148.49        12.67 o
  -3   3  11          3.59          1.32         6.98 o
  -2   3  11          2.41          2.02         3.92 o
  -1   3  11        919.51        914.09        21.32 o
   0   3  11         42.08         44.57         7.99 o
   1   3  11        656.56        645.00        23.61 o
   2   3  11        638.22        659.01        24.58 o
   3   3  11         79.58         84.76        23.27 o
  -7   4  11         40.72         41.11        13.73 o
  -6   4  11       2904.21       2985.81        59.12 o
  -5   4  11       1891.03       1990.44        47.69 o
  -4   4  11        992.91        995.47        32.22 o
  -3   4  11         25.51         22.24         8.41 o
  -2   4  11       2111.37       2240.86        75.56 o
  -1   4  11        757.30        761.61        21.63 o
   0   4  11         31.79         35.31         5.68 o
   1   4  11        142.43        151.65        14.03 o
   2   4  11         91.75         86.55        10.06 o
  -7   5  11        436.24        473.79        24.26 o
  -6   5  11        232.48        254.95        22.82 o
  -5   5  11        758.28        784.54        30.54 o
  -4   5  11        106.44        106.77        26.51 o
  -3   5  11       1305.50       1293.23        44.08 o
  -2   5  11        775.20        777.64        23.83 o
  -1   5  11        101.88        102.87         8.42 o
   0   5  11         19.51         25.38         5.03 o
   1   5  11        128.27        130.08        12.75 o
  -6   6  11          1.64         -2.30         5.23 o
  -5   6  11        722.69        743.40        24.52 o
  -4   6  11        225.96        215.56        13.00 o
  -3   6  11         68.19         75.28        18.13 o
  -2   6  11        865.72        860.40        23.46 o
  -1   6  11       1228.91       1255.23        34.52 o
   0   6  11         12.11          6.25         4.48 o
  -4   7  11        967.19       1018.69        28.00 o
  -3   7  11        946.01        953.25        65.14 o
  -1 -13  12         11.93         10.95         7.23 o
   0 -13  12        431.57        461.98        22.08 o
   1 -13  12       1295.33       1249.08        36.41 o
   2 -13  12         40.29         47.90         8.93 o
   3 -13  12        339.41        361.69        21.00 o
  -2 -12  12       1093.39       1097.95        26.48 o
  -1 -12  12        373.00        376.22        15.86 o
   0 -12  12         35.59         45.08         8.34 o
   1 -12  12          4.19         14.80         6.53 o
   2 -12  12         81.38         73.79         9.89 o
   3 -12  12        705.17        690.37        27.08 o
   4 -12  12        290.36        305.53        24.83 o
  -4 -11  12        243.90        236.21        19.40 o
  -3 -11  12        499.64        503.98        22.34 o
  -2 -11  12         11.04         13.82         5.82 o
  -1 -11  12        212.43        212.53        18.16 o
   0 -11  12        455.80        462.97        20.59 o
   1 -11  12          9.01          6.83         5.59 o
   2 -11  12        244.67        247.81        16.19 o
   3 -11  12       1755.99       1757.15        66.46 o
   4 -11  12       2037.46       2128.25        52.74 o
   5 -11  12          6.80          2.59         4.60 o
  -4 -10  12        421.54        445.51        20.52 o
  -3 -10  12        111.78        107.56        10.75 o
  -2 -10  12        116.47        114.19         8.57 o
  -1 -10  12        319.11        288.88        13.03 o
   0 -10  12         21.13         17.71         5.41 o
   1 -10  12         89.02         98.12        10.28 o
   2 -10  12         81.41         91.01        10.59 o
   3 -10  12         68.94         70.73         7.12 o
   4 -10  12         10.06         15.74         5.01 o
   5 -10  12         87.71         96.53         8.86 o
  -5  -9  12         29.64         30.37         6.83 o
  -4  -9  12        204.15        206.02        19.04 o
  -3  -9  12          4.66         -2.53         7.76 o
  -2  -9  12         39.64         44.45         6.16 o
  -1  -9  12       1024.11       1000.94        23.24 o
   0  -9  12        306.99        300.20        17.84 o
   1  -9  12        103.24        102.36        10.53 o
   2  -9  12       1287.16       1303.49        41.95 o
   3  -9  12        113.03        111.89         8.61 o
   4  -9  12       2111.10       2217.06        43.00 o
   5  -9  12          2.88          9.03         6.06 o
   6  -9  12         11.57         14.18         6.24 o
  -6  -8  12         13.05          4.66         6.55 o
  -5  -8  12         10.65         18.86         6.71 o
  -4  -8  12        320.23        320.00        16.08 o
  -3  -8  12       2199.25       2162.34        33.12 o
  -2  -8  12       3246.38       3215.06        54.77 o
  -1  -8  12          0.21          0.82         5.05 o
   0  -8  12         24.79         20.46         6.34 o
   1  -8  12        298.97        269.78        16.42 o
   2  -8  12          5.45          1.99         5.17 o
   3  -8  12        298.80        274.00        16.67 o
   4  -8  12        149.08        143.26        14.22 o
   5  -8  12        243.90        263.66        19.21 o
   6  -8  12        584.14        571.91        23.07 o
  -6  -7  12        119.34        116.20        11.77 o
  -5  -7  12       1250.40       1245.28        30.74 o
  -4  -7  12       1169.73       1204.94        23.68 o
  -3  -7  12        398.07        371.17        13.29 o
  -2  -7  12       1699.09       1635.98        28.45 o
  -1  -7  12         81.91         80.62         7.55 o
   0  -7  12       3643.28       3656.97       102.82 o
   1  -7  12        536.90        496.41        20.82 o
   2  -7  12        129.36        124.78         8.59 o
   3  -7  12        458.71        458.77        16.56 o
   4  -7  12        781.15        811.74        22.70 o
   5  -7  12        298.92        317.24        15.13 o
   6  -7  12          4.83          4.45         5.40 o
  -7  -6  12         45.19         43.34         8.00 o
  -6  -6  12        208.84        225.62        14.62 o
  -5  -6  12         84.22         88.25         7.43 o
  -4  -6  12        930.98        928.21        21.07 o
  -3  -6  12          0.57         -0.68         4.03 o
  -2  -6  12         56.29         53.43         6.49 o
  -1  -6  12       1918.39       1879.51        42.60 o
   0  -6  12        701.01        688.25        24.26 o
   1  -6  12        424.98        418.04        14.88 o
   2  -6  12         55.52         47.64         6.40 o
   3  -6  12          0.29          0.81         4.60 o
   4  -6  12       1242.62       1272.22        34.49 o
   5  -6  12       1609.98       1635.65        45.27 o
   6  -6  12        201.98        198.73        12.88 o
  -7  -5  12        197.42        194.17        13.41 o
  -6  -5  12        106.98        110.10         8.37 o
  -5  -5  12        334.02        343.10        11.59 o
  -4  -5  12       2364.12       2332.46        33.51 o
  -3  -5  12       1424.95       1452.26        26.14 o
  -2  -5  12         18.41         27.48         7.60 o
  -1  -5  12        535.66        552.29        15.61 o
   0  -5  12        584.57        633.66        25.41 o
   1  -5  12         73.37         98.45         8.09 o
   2  -5  12        212.22        212.43        13.46 o
   3  -5  12        131.53        123.40         7.54 o
   4  -5  12        360.02        370.96        16.81 o
   5  -5  12          0.54         -4.82         4.52 o
   6  -5  12          6.15          6.24         5.04 o
  -7  -4  12        612.52        612.55        39.35 o
  -6  -4  12          3.58          7.37         3.59 o
  -5  -4  12        245.73        236.95         8.32 o
  -4  -4  12       1331.63       1313.20        20.91 o
  -3  -4  12         10.12         12.44         2.98 o
  -2  -4  12       1102.31       1109.20        31.11 o
  -1  -4  12       1406.86       1382.65        31.84 o
   0  -4  12       1760.70       1679.18        27.52 o
   1  -4  12       3446.50       3553.45       111.49 o
   2  -4  12        491.17        463.17        19.23 o
   3  -4  12        479.45        489.30        34.73 o
   4  -4  12         91.63         93.60         7.30 o
   5  -4  12        627.40        647.57        18.51 o
  -8  -3  12        525.11        538.43        24.91 o
  -7  -3  12        180.15        197.31        16.36 o
  -6  -3  12        101.36         96.55         8.15 o
  -5  -3  12        575.91        573.38        15.11 o
  -4  -3  12        110.24        113.79         5.87 o
  -3  -3  12        860.86        849.73        20.62 o
  -2  -3  12       1079.29       1111.42        27.88 o
  -1  -3  12       1345.94       1355.55        27.04 o
   0  -3  12       1695.93       1674.07        46.18 o
   1  -3  12         46.08         54.86         6.49 o
   2  -3  12        195.49        203.95         9.34 o
   3  -3  12         52.64         51.62         5.51 o
   4  -3  12         25.61         16.38         4.12 o
   5  -3  12        202.39        188.19        12.19 o
  -8  -2  12        233.80        220.75        16.28 o
  -7  -2  12        237.75        243.03        12.98 o
  -6  -2  12        369.81        348.49        14.58 o
  -5  -2  12       1517.70       1532.70        25.07 o
  -4  -2  12         90.89         88.89         6.34 o
  -3  -2  12       4334.38       4217.71        45.96 o
  -2  -2  12         38.52         33.85         4.12 o
  -1  -2  12       3166.54       3135.21        48.48 o
   0  -2  12         25.98         28.24         7.79 o
   1  -2  12       3277.61       3371.26       199.13 o
   2  -2  12       2328.44       2415.92        51.98 o
   3  -2  12         19.71         17.06         4.57 o
   4  -2  12        401.71        386.45        17.68 o
   5  -2  12        682.54        722.46        43.27 o
  -8  -1  12         51.09         54.78         9.43 o
  -7  -1  12         71.46         77.33         7.94 o
  -6  -1  12        102.91        108.10         8.51 o
  -5  -1  12        328.56        351.35        12.09 o
  -4  -1  12        369.63        358.91        11.93 o
  -3  -1  12        113.65        107.34         6.57 o
  -2  -1  12        296.50        316.68        11.78 o
  -1  -1  12        244.71        218.61        10.12 o
   0  -1  12       3588.56       3623.41        61.16 o
   1  -1  12       5013.80       5117.07        68.73 o
   2  -1  12        575.55        579.75        26.01 o
   3  -1  12        317.00        321.20        14.00 o
   4  -1  12        351.19        367.08        19.74 o
  -8   0  12          3.26         -0.03         8.48 o
  -7   0  12       2031.58       2080.79        37.83 o
  -6   0  12        364.94        372.46        15.24 o
  -5   0  12         53.14         57.47         5.45 o
  -4   0  12         84.66         80.03         6.11 o
  -3   0  12        273.66        276.25        11.85 o
  -2   0  12       1219.08       1202.36        29.26 o
  -1   0  12        105.21        102.06        12.16 o
   0   0  12         95.44         95.41         9.86 o
   1   0  12         13.56          5.96         4.75 o
   2   0  12        556.38        581.28        18.18 o
   3   0  12          5.07          5.43         4.87 o
   4   0  12        532.47        563.03        27.94 o
  -8   1  12        141.77        155.91        14.06 o
  -7   1  12        168.99        204.47        12.25 o
  -6   1  12         35.86         41.35         5.78 o
  -5   1  12          2.93          0.31         3.53 o
  -4   1  12        125.36        120.27         8.59 o
  -3   1  12        913.16        903.35        26.52 o
  -2   1  12        480.70        486.60        22.07 o
  -1   1  12       1749.68       1680.47        29.93 o
   0   1  12        573.54        563.87        21.41 o
   1   1  12        660.20        661.65        23.70 o
   2   1  12       1884.98       1937.60        37.53 o
   3   1  12          3.25          9.10         4.63 o
  -7   2  12        824.52        837.46        24.27 o
  -6   2  12       1738.09       1781.06        34.55 o
  -5   2  12        171.21        162.66        10.45 o
  -4   2  12        929.28        917.54        22.47 o
  -3   2  12       2303.73       2279.71        75.35 o
  -2   2  12          6.05          8.04         4.12 o
  -1   2  12         30.33         37.21         7.63 o
   0   2  12       2105.17       2082.54        42.92 o
   1   2  12        462.76        451.77        37.07 o
   2   2  12        157.97        160.01        10.83 o
   3   2  12       1156.09       1218.19        35.66 o
  -7   3  12        782.20        823.10        31.26 o
  -6   3  12       1594.31       1699.22        44.67 o
  -5   3  12         18.49         17.29         6.56 o
  -4   3  12        455.18        474.70        22.13 o
  -3   3  12          1.21         -4.87         6.21 o
  -2   3  12       1368.34       1312.07        34.88 o
  -1   3  12       1414.23       1472.05        36.40 o
   0   3  12        781.62        780.84        20.71 o
   1   3  12         55.76         49.77         7.97 o
   2   3  12        829.70        861.82        27.46 o
  -6   4  12          5.78         14.53         7.28 o
  -5   4  12        510.41        565.14        25.91 o
  -4   4  12         16.72          6.49         5.98 o
  -3   4  12       1254.01       1261.04        36.01 o
  -2   4  12        577.98        575.16        24.09 o
  -1   4  12        150.63        144.86        13.16 o
   0   4  12          4.05          3.24         3.87 o
   1   4  12       2217.72       2228.57        37.86 o
  -5   5  12        796.28        848.66        41.13 o
  -4   5  12        252.46        270.93        20.06 o
  -3   5  12         59.76         61.55         9.67 o
  -2   5  12         82.97         88.49        10.39 o
  -1   5  12         14.69          7.23         6.66 o
   1 -13  13       1028.30       1024.71        33.77 o
  -2 -12  13         22.75         33.52         6.64 o
  -1 -12  13         50.61         51.77         8.71 o
   0 -12  13         48.62         34.11         8.12 o
   1 -12  13         12.69          7.87         6.31 o
   2 -12  13         36.72         37.66         8.02 o
   3 -12  13          1.56         -0.62         5.95 o
  -3 -11  13        615.90        589.01        24.46 o
  -2 -11  13          1.49          1.12         5.77 o
  -1 -11  13        319.84        300.11        17.20 o
   0 -11  13        166.49        179.93        14.05 o
   1 -11  13         71.35         69.15        10.74 o
   2 -11  13        218.71        214.82        15.85 o
   3 -11  13        140.84        130.75        13.07 o
   4 -11  13        395.96        416.26        22.11 o
  -4 -10  13        401.83        409.91        20.01 o
  -3 -10  13        161.60        133.41        12.10 o
  -2 -10  13        262.83        259.20        12.83 o
  -1 -10  13       2527.91       2488.43        48.36 o
   0 -10  13       1678.43       1669.06        39.72 o
   1 -10  13        176.66        195.26        14.40 o
   2 -10  13          3.28         13.14        11.89 o
   3 -10  13       3918.94       4011.46        66.84 o
   4 -10  13        143.94        144.75        10.77 o
  -5  -9  13        722.86        732.42        26.04 o
  -4  -9  13        296.38        295.04        16.54 o
  -3  -9  13        179.84        180.01        10.68 o
  -2  -9  13        275.22        265.57        13.53 o
  -1  -9  13         20.87         10.32         5.50 o
   0  -9  13         40.67         31.98         7.96 o
   1  -9  13         87.59         80.03        10.24 o
   2  -9  13        986.40       1028.06        32.13 o
   3  -9  13        133.99        144.02        10.17 o
   4  -9  13          1.77         15.75         5.96 o
   5  -9  13        365.55        373.02        18.22 o
  -5  -8  13        165.90        171.40        12.67 o
  -4  -8  13        250.60        268.66        15.33 o
  -3  -8  13        580.59        582.91        17.69 o
  -2  -8  13       2048.58       2027.75        33.60 o
  -1  -8  13        953.07        939.05        45.49 o
   0  -8  13       2025.61       1982.82        43.09 o
   1  -8  13         90.45         87.57         9.81 o
   2  -8  13         88.28         89.22        10.42 o
   3  -8  13        396.36        392.58        20.03 o
   4  -8  13       2595.18       2722.41        44.37 o
   5  -8  13        251.32        262.49        18.95 o
  -6  -7  13        151.15        157.87        13.17 o
  -5  -7  13        118.03        119.73        10.33 o
  -4  -7  13       1687.70       1708.13        36.20 o
  -3  -7  13        458.70        452.15        13.49 o
  -2  -7  13         99.49         85.31         7.72 o
  -1  -7  13          8.52          1.71         5.26 o
   0  -7  13         12.44         24.78         9.64 o
   1  -7  13          0.91          1.70         4.64 o
   2  -7  13        612.29        634.48        19.56 o
   3  -7  13        417.33        436.81        17.04 o
   4  -7  13        490.97        528.96        19.62 o
   5  -7  13        175.30        200.55        16.49 o
  -6  -6  13         51.42         33.78         8.38 o
  -5  -6  13       1814.80       1810.27        33.60 o
  -4  -6  13       1603.50       1589.66        29.01 o
  -3  -6  13        102.96         74.34         6.90 o
  -2  -6  13        515.36        488.08        23.22 o
  -1  -6  13        188.80        177.54        13.47 o
   0  -6  13       1009.60       1015.68        31.16 o
   1  -6  13        179.30        183.03        10.77 o
   2  -6  13         49.50         53.44        11.23 o
   3  -6  13        210.46        204.60        12.22 o
   4  -6  13        573.93        639.20        21.58 o
   5  -6  13         50.51         61.26         8.27 o
  -7  -5  13         93.12        117.28        18.55 o
  -6  -5  13         77.53         79.09         9.79 o
  -5  -5  13         88.76         90.38         6.55 o
  -4  -5  13        361.55        382.60        13.95 o
  -3  -5  13       2559.46       2488.94        47.93 o
  -2  -5  13        408.70        399.11        20.20 o
  -1  -5  13        327.93        294.97        16.83 o
   0  -5  13       4334.34       4046.20        80.96 o
   1  -5  13        628.22        568.59        29.41 o
   2  -5  13        178.40        179.02        12.85 o
   3  -5  13       1487.95       1448.70        37.31 o
   4  -5  13        355.27        352.18        60.74 o
   5  -5  13        974.01        969.67        38.53 o
  -7  -4  13         18.21         14.69         9.89 o
  -6  -4  13        602.56        628.29        25.20 o
  -5  -4  13         50.42         54.83         9.00 o
  -4  -4  13       4413.73       4395.35       112.57 o
  -3  -4  13        516.40        505.31        23.00 o
  -2  -4  13        256.01        256.06        11.64 o
  -1  -4  13        523.74        520.11        16.83 o
   0  -4  13          1.77          4.51         3.15 o
   1  -4  13        249.80        251.59        15.26 o
   2  -4  13        347.13        376.62        25.41 o
   3  -4  13        975.70       1003.46        31.00 o
   4  -4  13       1092.20       1153.40        27.88 o
  -7  -3  13         77.04         94.49        10.34 o
  -6  -3  13          2.57          4.13         4.46 o
  -5  -3  13         95.76         97.14         7.08 o
  -4  -3  13        225.93        219.57        11.72 o
  -3  -3  13          5.11          6.87         6.60 o
  -2  -3  13        210.62        199.47         8.65 o
  -1  -3  13        423.48        406.63        16.10 o
   0  -3  13        244.31        237.93         9.64 o
   1  -3  13       3161.61       3172.49        74.21 o
   2  -3  13        198.20        211.97        11.26 o
   3  -3  13         18.44         27.25         4.80 o
   4  -3  13          7.88          2.16         3.71 o
  -7  -2  13       2207.35       2241.89        44.75 o
  -6  -2  13         22.62         18.37         4.69 o
  -5  -2  13          0.55          5.34         4.51 o
  -4  -2  13         37.99         39.87         4.88 o
  -3  -2  13         52.59         57.04         6.28 o
  -2  -2  13         51.75         42.96         5.22 o
  -1  -2  13         39.38         39.25         4.57 o
   0  -2  13        297.19        300.09        15.64 o
   1  -2  13        318.04        321.44        20.08 o
   2  -2  13        599.28        669.50        25.39 o
   3  -2  13          9.30         16.87         5.47 o
   4  -2  13         73.73         71.60         9.90 o
  -7  -1  13        774.36        824.59        24.12 o
  -6  -1  13         68.54         70.17         7.49 o
  -5  -1  13        212.47        203.53        12.20 o
  -4  -1  13        107.20        105.50         7.03 o
  -3  -1  13       2150.09       2078.55        33.20 o
  -2  -1  13        158.96        155.38         7.61 o
  -1  -1  13        242.37        221.70        10.67 o
   0  -1  13        374.17        393.99        18.13 o
   1  -1  13          0.84         14.58         6.91 o
   2  -1  13         67.54         72.93         8.02 o
   3  -1  13        305.46        298.24        13.98 o
  -7   0  13         26.69         37.55         6.66 o
  -6   0  13        568.03        589.38        22.85 o
  -5   0  13        478.32        477.74        14.86 o
  -4   0  13        148.30        155.18         8.47 o
  -3   0  13        306.25        281.63        12.18 o
  -2   0  13        258.29        255.27        11.87 o
  -1   0  13       2022.00       1974.92        33.90 o
   0   0  13         61.30         57.44         8.28 o
   1   0  13        293.74        292.40        16.28 o
   2   0  13        261.79        293.10        14.68 o
   3   0  13        155.64        162.14        11.12 o
  -7   1  13       2981.99       2954.63        47.56 o
  -6   1  13        273.48        272.17        13.94 o
  -5   1  13       1086.52       1081.69        22.42 o
  -4   1  13         12.27          2.78         7.44 o
  -3   1  13        338.87        332.95        23.83 o
  -2   1  13        525.07        504.48        22.80 o
  -1   1  13        123.68        120.18         8.82 o
   0   1  13        206.70        190.90        13.26 o
   1   1  13        691.82        704.83        25.66 o
   2   1  13        137.56        149.38        13.65 o
  -6   2  13        795.95        818.98        24.16 o
  -5   2  13          7.16          9.64         5.38 o
  -4   2  13         21.90         11.85         5.85 o
  -3   2  13         18.69         14.50         5.71 o
  -2   2  13        403.17        378.69        26.79 o
  -1   2  13        108.00        123.54         9.38 o
   0   2  13        149.60        148.43        12.65 o
   1   2  13         36.50         31.07         6.43 o
  -6   3  13        846.59        858.80        45.00 o
  -5   3  13        353.00        328.47        19.61 o
  -4   3  13         96.59         99.23        10.88 o
  -3   3  13         36.68         24.78         6.96 o
  -2   3  13        328.76        336.47        21.32 o
  -1   3  13         14.27         15.02         5.30 o
   0   3  13        136.98        158.80        13.42 o
  -5   4  13        682.43        698.62        35.73 o
  -4   4  13        286.15        282.91        18.32 o
  -3   4  13        137.11        120.90        15.45 o
  -2   4  13        351.76        336.92        19.27 o
  -1   4  13        583.77        570.05        19.91 o
   0 -12  14         15.76         15.46         7.20 o
   1 -12  14          0.48         -8.61         5.96 o
  -2 -11  14        582.02        577.19        19.65 o
  -1 -11  14        150.07        162.10        13.99 o
   0 -11  14        100.99        104.49        11.90 o
   1 -11  14         16.78         11.25         6.65 o
   2 -11  14        170.57        177.39        15.17 o
   3 -11  14        245.78        264.00        28.13 o
  -3 -10  14       2093.98       2104.89        46.32 o
  -2 -10  14          0.38         -5.22         6.64 o
  -1 -10  14        731.13        710.81        29.22 o
   0 -10  14         17.54         16.01         7.02 o
   1 -10  14        299.10        300.90        18.49 o
   2 -10  14          6.44         18.95         7.84 o
   3 -10  14         48.93         43.47         9.49 o
  -4  -9  14        431.76        404.64        33.99 o
  -3  -9  14         17.70         19.74         5.15 o
  -2  -9  14        707.53        717.70        26.38 o
  -1  -9  14         48.38         33.58        13.93 o
   0  -9  14          3.31         -6.74         7.10 o
   1  -9  14        745.79        771.19        30.50 o
   2  -9  14        213.62        189.45        29.27 o
   3  -9  14         80.97         88.33        11.90 o
   4  -9  14         21.80         25.98         6.48 o
  -5  -8  14        818.33        812.08        27.15 o
  -4  -8  14        922.79        896.68        28.49 o
  -3  -8  14        343.89        333.32        14.15 o
  -2  -8  14        485.31        453.92        20.90 o
  -1  -8  14        655.52        666.04        25.56 o
   0  -8  14        603.98        603.08        24.89 o
   1  -8  14        576.06        600.93        25.74 o
   2  -8  14        871.75        895.03        31.79 o
   3  -8  14          4.68         -4.08         7.52 o
   4  -8  14         29.07         30.25         9.62 o
  -5  -7  14        585.96        571.54        22.21 o
  -4  -7  14        236.10        252.12        12.15 o
  -3  -7  14        343.71        320.83        12.15 o
  -2  -7  14         81.75         78.41        10.93 o
  -1  -7  14       4367.90       4296.81        68.51 o
   0  -7  14       2485.46       2515.31        52.01 o
   1  -7  14         38.49         29.04         8.11 o
   2  -7  14        253.49        226.48        12.69 o
   3  -7  14          5.01         -1.24         5.48 o
   4  -7  14          5.35          5.05         5.50 o
  -6  -6  14          8.18          4.35         8.84 o
  -5  -6  14        561.24        558.91        15.96 o
  -4  -6  14          0.27          0.77         6.33 o
  -3  -6  14        176.83        167.36        13.61 o
  -2  -6  14        707.98        680.22        26.38 o
  -1  -6  14         45.33         39.05         8.13 o
   0  -6  14        371.73        353.91        19.86 o
   1  -6  14        761.73        702.93        27.26 o
   2  -6  14        789.66        794.39        28.65 o
   3  -6  14        123.08        110.21         9.54 o
   4  -6  14        594.63        573.37        26.23 o
  -6  -5  14       1498.16       1542.37        40.92 o
  -5  -5  14        203.60        209.28        12.19 o
  -4  -5  14        635.13        617.74        24.76 o
  -3  -5  14        100.37        100.45        11.38 o
  -2  -5  14        172.96        162.41        13.07 o
  -1  -5  14         66.84         68.84        17.11 o
   0  -5  14        932.60        883.39        29.96 o
   1  -5  14       1685.66       1629.40        40.85 o
   2  -5  14        561.43        517.97        25.56 o
   3  -5  14        208.73        186.66        17.92 o
   4  -5  14         93.60         92.74        12.55 o
  -6  -4  14        429.26        448.65        21.72 o
  -5  -4  14       1567.71       1582.78        36.47 o
  -4  -4  14          1.03         -3.99         4.96 o
  -3  -4  14         21.05         29.34         7.46 o
  -2  -4  14         28.39         22.84        11.71 o
  -1  -4  14        400.07        369.89        19.10 o
   0  -4  14         57.24         50.63         6.80 o
   1  -4  14        640.14        592.41        24.72 o
   2  -4  14        460.70        408.82        26.81 o
   3  -4  14         92.30        101.46         9.40 o
  -6  -3  14        326.17        319.25        18.29 o
  -5  -3  14          1.55          7.35         4.48 o
  -4  -3  14          7.95          8.74         4.08 o
  -3  -3  14        457.49        436.90        13.73 o
  -2  -3  14        453.80        427.53        15.59 o
  -1  -3  14        204.45        200.28        11.03 o
   0  -3  14       1615.38       1598.24        36.27 o
   1  -3  14         74.60         83.76         6.44 o
   2  -3  14       2453.16       2504.86        83.06 o
   3  -3  14        465.11        455.52        18.54 o
  -6  -2  14          3.99          1.73         4.31 o
  -5  -2  14         56.34         55.78         5.78 o
  -4  -2  14       3067.13       2957.49        42.58 o
  -3  -2  14        823.17        786.42        18.19 o
  -2  -2  14          8.33          7.69         2.68 o
  -1  -2  14        364.58        342.07        11.99 o
   0  -2  14        804.17        785.78        18.26 o
   1  -2  14       1421.47       1467.63        36.56 o
   2  -2  14        115.54        121.23        10.75 o
   3  -2  14         13.87         19.45         8.30 o
  -6  -1  14        343.16        341.71        15.77 o
  -5  -1  14        755.37        747.47        28.48 o
  -4  -1  14        330.37        322.18        12.11 o
  -3  -1  14       1119.18       1074.75        21.35 o
  -2  -1  14        730.35        742.38        19.38 o
  -1  -1  14       1494.83       1501.15        31.50 o
   0  -1  14         21.63         23.88         6.70 o
   1  -1  14        372.26        407.82        19.64 o
   2  -1  14         24.58         30.41         5.92 o
  -6   0  14        225.99        238.59        13.29 o
  -5   0  14        420.64        404.50        14.12 o
  -4   0  14        276.72        258.34        13.29 o
  -3   0  14        613.02        580.87        23.12 o
  -2   0  14        718.59        723.36        20.54 o
  -1   0  14         14.80         21.80         5.19 o
   0   0  14         15.01         19.12         6.18 o
   1   0  14         61.91         58.71         8.82 o
  -6   1  14       1253.96       1296.18        30.83 o
  -5   1  14       1039.94       1001.97        26.59 o
  -4   1  14        437.02        404.17        20.56 o
  -3   1  14          6.58          0.50         4.86 o
  -2   1  14         28.18         37.35         9.99 o
  -1   1  14          8.59         -0.52         4.03 o
   0   1  14         76.20         75.86         9.42 o
   1   1  14        224.11        239.96        15.88 o
  -5   2  14         12.00          5.46         5.88 o
  -4   2  14          8.24          4.32         5.14 o
  -3   2  14       1039.19        990.62        32.26 o
  -2   2  14          5.56          7.43         6.50 o
  -1   2  14       1816.86       1795.57        56.68 o
  -3   3  14        320.66        296.37        18.17 o
  -2 -10  15         23.75         24.64        11.62 o
  -1 -10  15          1.20          3.48         7.07 o
   0 -10  15         80.91         87.31        11.19 o
   1 -10  15          5.45          4.42         7.22 o
   2 -10  15       1061.01       1136.15        37.52 o
  -3  -9  15        444.73        455.52        21.77 o
  -2  -9  15        141.01        119.16        13.50 o
  -1  -9  15         85.20         73.93         9.87 o
   0  -9  15        888.07        939.57        32.67 o
   1  -9  15       3789.74       3932.51        69.93 o
   2  -9  15         91.33         89.72        12.50 o
  -4  -8  15        182.12        172.68        19.81 o
  -3  -8  15         16.16          8.37         6.23 o
  -2  -8  15        167.55        162.96        13.62 o
  -1  -8  15        160.69        160.42        16.23 o
   0  -8  15        138.01        128.24        16.09 o
   1  -8  15         84.66         74.96        10.67 o
   2  -8  15        135.59        149.34        14.57 o
   3  -8  15        326.89        304.48        25.46 o
  -4  -7  15        324.09        321.00        12.80 o
  -3  -7  15        177.94        177.42        11.84 o
  -2  -7  15          0.77         -1.52         7.71 o
  -1  -7  15       1237.43       1260.71        37.58 o
   0  -7  15         54.79         42.32         9.01 o
   1  -7  15       1010.65        977.24        27.26 o
   2  -7  15       1056.24       1068.98        35.45 o
   3  -7  15        126.85        119.92        10.62 o
  -5  -6  15        320.88        289.73        14.87 o
  -4  -6  15         21.44         11.01         6.67 o
  -3  -6  15        289.98        283.50        17.89 o
  -2  -6  15        173.58        150.62        13.40 o
  -1  -6  15        193.02        161.73        14.19 o
   0  -6  15         84.29         82.49        15.73 o
   1  -6  15         87.08         75.35        18.34 o
   2  -6  15         40.94         37.10         6.84 o
   3  -6  15       1619.15       1549.67        43.98 o
  -5  -5  15        454.97        450.71        17.97 o
  -4  -5  15          0.83          3.06         4.64 o
  -3  -5  15        738.83        713.96        27.75 o
  -2  -5  15        355.83        355.95        19.79 o
  -1  -5  15        147.80        136.04        12.91 o
   0  -5  15         61.31         41.22         8.22 o
   1  -5  15         69.65         60.14         7.52 o
   2  -5  15          1.27         -3.04         4.56 o
  -5  -4  15        361.78        317.40        27.85 o
  -4  -4  15          8.30          5.95         4.45 o
  -3  -4  15         10.58         12.03         6.48 o
  -2  -4  15       2873.02       2721.01        53.95 o
  -1  -4  15        499.65        445.80        22.08 o
   0  -4  15        362.73        298.16        18.51 o
   1  -4  15       1273.34       1304.08        53.34 o
   2  -4  15       2336.17       2240.83        54.44 o
  -5  -3  15         11.97         10.30         4.53 o
  -4  -3  15        452.93        432.64        16.83 o
  -3  -3  15          0.70          0.88         4.37 o
  -2  -3  15        462.05        424.19        31.01 o
  -1  -3  15         80.66         70.33         9.88 o
   0  -3  15        316.47        329.84        19.23 o
   1  -3  15        473.10        444.10        27.82 o
   2  -3  15         79.48         60.23         7.64 o
  -5  -2  15        193.21        171.31        12.74 o
  -4  -2  15       1124.56       1091.94        30.46 o
  -3  -2  15         24.61         20.39         5.09 o
  -2  -2  15        882.98        823.77        22.85 o
  -1  -2  15        478.95        469.17        16.32 o
   0  -2  15        178.50        176.78        12.21 o
   1  -2  15        357.07        383.48        22.23 o
  -5  -1  15        299.32        315.10        12.81 o
  -4  -1  15        377.30        372.03        16.14 o
  -3  -1  15         71.00         80.06         7.86 o
  -2  -1  15         24.52         22.40         4.66 o
  -1  -1  15         98.23         94.37         8.42 o
   0  -1  15        341.75        328.91        16.02 o
  -4   0  15        253.46        230.66        13.12 o
  -3   0  15        287.52        277.59        17.21 o
  -2   0  15       1703.43       1587.52        39.73 o
  -1   0  15        617.28        596.85        19.26 o
  -3   1  15        652.46        628.48        33.72 o
  -2   1  15       1306.82       1257.46        36.11 o
  -2  -8  16         60.87         57.37         9.28 o
  -1  -8  16          8.39         -1.12         8.79 o
   0  -8  16         83.93         72.79        12.73 o
  -3  -7  16         55.11         48.64         7.45 o
  -2  -7  16       1342.46       1320.39        39.99 o
  -1  -7  16        168.38        158.31        15.03 o
   0  -7  16        272.01        228.99        17.79 o
   1  -7  16        118.03         98.57        12.78 o
  -3  -6  16       2431.42       2323.76        52.46 o
  -2  -6  16        873.12        858.69        32.03 o
  -1  -6  16        565.22        551.68        25.85 o
   0  -6  16        539.87        486.22        24.70 o
   1  -6  16       1500.97       1481.94        42.51 o
  -3  -5  16          0.24         -1.91         6.08 o
  -2  -5  16          1.90         -5.74         6.24 o
  -1  -5  16          3.33          6.78         5.58 o
   0  -5  16         33.23          8.24         5.86 o
   1  -5  16         98.61         80.91        24.46 o
  -4  -4  16        731.75        722.17        22.67 o
  -3  -4  16        375.35        371.82        16.09 o
  -2  -4  16        596.74        549.95        25.47 o
  -1  -4  16         31.25         30.13        12.52 o
   0  -4  16        231.08        210.64        16.70 o
  -3  -3  16        669.85        623.32        26.66 o
  -2  -3  16        780.14        739.50        29.19 o
  -1  -3  16        403.99        345.44        20.20 o
   0  -3  16        829.27        862.75        24.49 o
  -3  -2  16        255.34        246.24        17.26 o
  -2  -2  16         16.21          6.43        10.30 o
                                                
